# Supplementary material for: 7-(2-Chloro­phen­yl)-2,6,9-trimethyl­dibenzo[b,h][1,6]naphthyridine
Source: Acta Crystallogr Sect E Struct Rep Online. 2010 Aug 28;66(Pt 9):o2426–7. doi: 10.1107/S1600536810030576 (PMC3007939; doi:10.1107/S1600536810030576)
Supplement: Supplementary file 1 [file e-66-o2426-sup1.cif]

##############################################################################
###                                                                        ###
###        Electronic paper (Acta Crystallographica Section E)             ###
###                                                                        ###
##############################################################################
#                                                                            #
# This CIF contains the data in a paper accepted for publication in Acta     #
# Crystallographica Section E. It conforms to the requirements of Notes      #
# for Authors for Section E, and has been peer reviewed under the auspices   #
# of the IUCr Commission on Journals.                                        #
#                                                                            #
# Full details of the Crystallographic Information File format               #
# are given in the paper "The Crystallographic Information File (CIF):       #
# a New Standard Archive File for Crystallography" by S. R. Hall, F. H.      #
# Allen and I. D. Brown [Acta Cryst. (1991), A47, 655-685].                  #
#                                                                            #
# The current version of the core CIF dictionary is obtainable from          #
# ftp://ftp.iucr.org/pub/cif_core.dic. The current version number is 2.4.    #
#                                                                            #
# Software is freely available for graphical display of the structure(s) in  #
# this CIF.  For information consult the CIF home page http://www.iucr.org/  #
# cif/home.html                                                              #
#                                                                            #
# This file may be used for bona fide research purposes within the           #
# scientific community so long as proper attribution is given to the journal # 
# article from which it was obtained.                                        #
#                                                                            #
##############################################################################
                                             
data_global
_audit_creation_method     SHELXL-97
_journal_date_recd_electronic     2010-07-13
_journal_date_accepted     2010-07-30
_journal_name_full     'Acta Crystallographica, Section E'
_journal_year     2010
_journal_volume     66
_journal_issue      9
_journal_page_first     o2426
_journal_page_last     o2427
_journal_paper_category     QO
_journal_coeditor_code     SU2198
_publ_contact_author_name     ' Prof. D. Velmurugan '
_publ_contact_author_address
;   Centre of Advanced Study in Crystallography and Biophysics
    University of Madras
    Guindy Campus
    Chennai - 600 025
    India
;
_publ_contact_author_email     'd_velu@yahoo.com'
_publ_contact_author_fax     '+9144 22352494'
_publ_contact_author_phone     '+9144 22300122'
_publ_section_title
;
7-(2-Chlorophenyl)-2,6,9-trimethyldibenzo[<i>b</i>,<i>h</i>][1,6]naphthyridine
;
loop_
    _publ_author_name
    _publ_author_address
    'K. N. Vennila'
;
    Centre of Advanced Study in Crystallography and Biophysics
    University of Madras
    Guindy Campus
    Chennai 600 025
    India
;
    'K. Prabha'
;
    Department of Chemistry
    Bharathiar University
    Coimbatore 641 046
    India
;
    'M. Manoj'
;
     Department of Chemistry
     Bharathiar University
     Coimbatore 641 046
     India
;
    'K.J. Rajendra Prasad'
;
     Department of Chemistry
     Bharathiar University
     Coimbatore 641 046
     India
;
    'D. Velmurugan'
;
    Centre of Advanced Study in Crystallography and Biophysics
    University of Madras
    Guindy Campus
    Chennai 600 025
    India
;
data_I
_audit_creation_method     SHELXL-97
_chemical_name_systematic
;
12-(2-chlorophenyl)-2,7,11-trimethyl-5,10-diazatetraphene
;
_chemical_name_common
;
7-(2-Chlorophenyl)-2,6,9-trimethyldibenzo[<i>b</i>,<i>h</i>][1,6]naphthyridine
;
_chemical_formula_moiety     'C25 H19 Cl N2'
_chemical_formula_sum     'C25 H19 Cl N2'
_chemical_formula_weight     382.87
_chemical_melting_point     ?
_symmetry_cell_setting     triclinic
_symmetry_space_group_name_H-M     'P -1'
_symmetry_space_group_name_Hall     '-P 1'
loop_
    _symmetry_equiv_pos_as_xyz
    'x, y, z'
    '-x, -y, -z'
_cell_length_a     6.5575(4)
_cell_length_b     10.6538(7)
_cell_length_c     14.3522(9)
_cell_angle_alpha     93.755(3)
_cell_angle_beta     103.099(3)
_cell_angle_gamma     102.074(3)
_cell_volume     948.25(10)
_cell_formula_units_Z     2
_cell_measurement_reflns_used     4797
_cell_measurement_theta_min     1.5
_cell_measurement_theta_max     28.5
_cell_measurement_temperature     293(2)
_exptl_crystal_description     Block
_exptl_crystal_colour     Yellow
_exptl_crystal_size_max     0.27
_exptl_crystal_size_mid     0.25
_exptl_crystal_size_min     0.23
_exptl_crystal_density_diffrn     1.341
_exptl_crystal_density_meas     ?
_exptl_crystal_density_method     'not measured'
_exptl_crystal_F_000     400
_exptl_absorpt_coefficient_mu     0.214
_exptl_absorpt_correction_type     multi-scan
_exptl_absorpt_process_details     '(SADABS; Bruker, 2001)'
_exptl_absorpt_correction_T_min     0.944
_exptl_absorpt_correction_T_max     0.952
_exptl_special_details
;
;
_diffrn_ambient_temperature     293(2)
_diffrn_radiation_type     MoK\a
_diffrn_radiation_wavelength     0.71073
_diffrn_radiation_source     'fine-focus sealed tube'
_diffrn_radiation_monochromator     graphite
_diffrn_measurement_device_type
                              'Bruker SMART APEXII area-detector diffractometer'
_diffrn_measurement_method     '\w and \f scans'
_diffrn_detector_area_resol_mean     ?
_diffrn_reflns_number     17317
_diffrn_reflns_av_R_equivalents     0.0246
_diffrn_reflns_av_sigmaI/netI     0.0240
_diffrn_reflns_theta_min     1.47
_diffrn_reflns_theta_max     28.48
_diffrn_reflns_theta_full     28.48
_diffrn_measured_fraction_theta_max     0.995
_diffrn_measured_fraction_theta_full     0.995
_diffrn_reflns_limit_h_min     -8
_diffrn_reflns_limit_h_max     8
_diffrn_reflns_limit_k_min     -14
_diffrn_reflns_limit_k_max     14
_diffrn_reflns_limit_l_min     -19
_diffrn_reflns_limit_l_max     19
_diffrn_standards_number     ?
_diffrn_standards_interval_count     ?
_diffrn_standards_interval_time     ?
_diffrn_standards_decay_%     ?
_refine_special_details
;
 Refinement of F^2^ against ALL reflections.  The weighted R-factor wR and
 goodness of fit S are based on F^2^, conventional R-factors R are based
 on F, with F set to zero for negative F^2^. The threshold expression of
 F^2^ > 2sigma(F^2^) is used only for calculating R-factors(gt) etc. and is
 not relevant to the choice of reflections for refinement.  R-factors based
 on F^2^ are statistically about twice as large as those based on F, and R-
 factors based on ALL data will be even larger.
;
_reflns_number_total     4771
_reflns_number_gt     3514
_reflns_threshold_expression     I>2\s(I)
_refine_ls_structure_factor_coef     Fsqd
_refine_ls_matrix_type     full
_refine_ls_R_factor_all     0.0644
_refine_ls_R_factor_gt     0.0462
_refine_ls_wR_factor_gt     0.1282
_refine_ls_wR_factor_ref     0.1426
_refine_ls_goodness_of_fit_ref     0.999
_refine_ls_restrained_S_all     0.999
_refine_ls_number_reflns     4771
_refine_ls_number_parameters     255
_refine_ls_number_restraints     0
_refine_ls_hydrogen_treatment     constr
_refine_ls_weighting_scheme     calc
_refine_ls_weighting_details
         'calc w=1/[\s^2^(Fo^2^)+(0.0694P)^2^+0.2763P] where P=(Fo^2^+2Fc^2^)/3'
_atom_sites_solution_hydrogens     geom
_atom_sites_solution_primary     direct
_atom_sites_solution_secondary     difmap
_refine_ls_shift/su_max     0.001
_refine_ls_shift/su_mean     0.000
_refine_diff_density_max     0.316
_refine_diff_density_min     -0.512
_refine_ls_extinction_method     none
_refine_ls_extinction_coef     ?
loop_
    _atom_type_symbol
    _atom_type_description
    _atom_type_scat_dispersion_real
    _atom_type_scat_dispersion_imag
    _atom_type_scat_source
    'C' 'C' 0.0033 0.0016
                         'International Tables Vol C Tables 4.2.6.8 and 6.1.1.4'
    'H' 'H' 0.0000 0.0000
                         'International Tables Vol C Tables 4.2.6.8 and 6.1.1.4'
    'N' 'N' 0.0061 0.0033
                         'International Tables Vol C Tables 4.2.6.8 and 6.1.1.4'
    'Cl' 'Cl' 0.1484 0.1585
                         'International Tables Vol C Tables 4.2.6.8 and 6.1.1.4'
_computing_data_collection     'APEX2 (Bruker, 2007)'
_computing_cell_refinement     'SAINT (Bruker, 2007)'
_computing_data_reduction     'SAINT (Bruker, 2007)'
_computing_structure_solution     'SHELXS97 (Sheldrick, 2008)'
_computing_structure_refinement     'SHELXL97 (Sheldrick, 2008)'
_computing_molecular_graphics     'ORTEP-3 (Farrugia, 1997)'
_computing_publication_material
                            'SHELXL97 (Sheldrick, 2008) and PLATON (Spek, 2009)'
loop_
    _atom_site_type_symbol
    _atom_site_label
    _atom_site_fract_x
    _atom_site_fract_y
    _atom_site_fract_z
    _atom_site_U_iso_or_equiv
    _atom_site_adp_type
    _atom_site_calc_flag
    _atom_site_refinement_flags
    _atom_site_occupancy
    _atom_site_disorder_assembly
    _atom_site_disorder_group
    Cl Cl1 0.22259(9) 0.49217(5) 0.41457(4) 0.0809(2) Uani d . 1 . .
    C C9 0.1060(2) 0.63949(13) 0.20011(10) 0.0345(3) Uani d . 1 . .
    C C14 -0.0361(2) 0.61889(13) 0.25997(11) 0.0354(3) Uani d . 1 . .
    N N11 0.1756(2) 0.87266(11) 0.24184(9) 0.0396(3) Uani d . 1 . .
    C C10 0.2149(2) 0.77063(13) 0.19709(10) 0.0353(3) Uani d . 1 . .
    C C13 -0.0816(2) 0.72702(14) 0.30668(11) 0.0371(3) Uani d . 1 . .
    C C6 0.3810(2) 0.79371(14) 0.14465(10) 0.0367(3) Uani d . 1 . .
    C C1 0.4188(2) 0.68758(14) 0.09475(11) 0.0382(3) Uani d . 1 . .
    C C12 0.0265(2) 0.85236(14) 0.29330(11) 0.0379(3) Uani d . 1 . .
    N N7 0.2977(2) 0.56271(12) 0.09035(9) 0.0405(3) Uani d . 1 . .
    C C5 0.5087(3) 0.91727(15) 0.14455(12) 0.0427(3) Uani d . 1 . .
    H H5 0.4829 0.9885 0.1770 0.051 Uiso calc R 1 . .
    C C21 -0.1424(2) 0.48827(13) 0.28004(11) 0.0383(3) Uani d . 1 . .
    C C15 -0.2299(3) 0.71701(15) 0.36619(12) 0.0426(3) Uani d . 1 . .
    H H15 -0.2983 0.6356 0.3770 0.051 Uiso calc R 1 . .
    C C2 0.5826(3) 0.70513(17) 0.04574(13) 0.0478(4) Uani d . 1 . .
    H H2 0.6075 0.6347 0.0119 0.057 Uiso calc R 1 . .
    C C18 -0.0219(3) 0.96186(15) 0.33756(12) 0.0459(4) Uani d . 1 . .
    H H18 0.0465 1.0444 0.3289 0.055 Uiso calc R 1 . .
    C C8 0.1537(2) 0.53873(14) 0.13957(11) 0.0376(3) Uani d . 1 . .
    C C16 -0.2740(3) 0.82394(16) 0.40769(12) 0.0435(4) Uani d . 1 . .
    C C4 0.6710(3) 0.93469(16) 0.09730(12) 0.0463(4) Uani d . 1 . .
    C C26 -0.0401(3) 0.42446(15) 0.35054(12) 0.0450(4) Uani d . 1 . .
    C C17 -0.1666(3) 0.94743(16) 0.39226(12) 0.0471(4) Uani d . 1 . .
    H H17 -0.1960 1.0206 0.4204 0.057 Uiso calc R 1 . .
    C C22 -0.3525(3) 0.42820(16) 0.23021(15) 0.0529(4) Uani d . 1 . .
    H H22 -0.4273 0.4693 0.1833 0.063 Uiso calc R 1 . .
    C C3 0.7064(3) 0.82702(17) 0.04798(13) 0.0512(4) Uani d . 1 . .
    H H3 0.8162 0.8381 0.0160 0.061 Uiso calc R 1 . .
    C C23 -0.4512(3) 0.30820(18) 0.24972(17) 0.0622(5) Uani d . 1 . .
    H H23 -0.5900 0.2684 0.2146 0.075 Uiso calc R 1 . .
    C C19 0.0335(3) 0.39954(15) 0.12548(14) 0.0502(4) Uani d . 1 . .
    H H19A 0.0790 0.3520 0.0779 0.075 Uiso calc R 1 . .
    H H19B -0.1181 0.3942 0.1043 0.075 Uiso calc R 1 . .
    H H19C 0.0630 0.3635 0.1853 0.075 Uiso calc R 1 . .
    C C25 -0.1401(3) 0.30526(16) 0.37131(14) 0.0563(5) Uani d . 1 . .
    H H25 -0.0683 0.2646 0.4195 0.068 Uiso calc R 1 . .
    C C24 -0.3463(3) 0.24775(17) 0.32009(15) 0.0583(5) Uani d . 1 . .
    H H24 -0.4144 0.1676 0.3334 0.070 Uiso calc R 1 . .
    C C20 0.8124(3) 1.06674(18) 0.10020(15) 0.0613(5) Uani d . 1 . .
    H H20A 0.9161 1.0606 0.0635 0.092 Uiso calc PR 0.50 . .
    H H20B 0.8857 1.0999 0.1658 0.092 Uiso calc PR 0.50 . .
    H H20C 0.7254 1.1239 0.0732 0.092 Uiso calc PR 0.50 . .
    H H20D 0.7687 1.1290 0.1382 0.092 Uiso calc PR 0.50 . .
    H H20E 0.7992 1.0897 0.0359 0.092 Uiso calc PR 0.50 . .
    H H20F 0.9594 1.0657 0.1284 0.092 Uiso calc PR 0.50 . .
    C C27 -0.4337(3) 0.81378(19) 0.46916(15) 0.0603(5) Uani d . 1 . .
    H H27A -0.5716 0.8179 0.4303 0.090 Uiso calc R 1 . .
    H H27B -0.3858 0.8839 0.5203 0.090 Uiso calc R 1 . .
    H H27C -0.4454 0.7331 0.4960 0.090 Uiso calc R 1 . .
loop_
    _atom_site_aniso_label
    _atom_site_aniso_U_11
    _atom_site_aniso_U_22
    _atom_site_aniso_U_33
    _atom_site_aniso_U_12
    _atom_site_aniso_U_13
    _atom_site_aniso_U_23
    Cl1 0.0751(4) 0.0620(3) 0.0805(4) -0.0032(2) -0.0189(3) 0.0237(3)
    C9 0.0369(7) 0.0290(6) 0.0383(7) 0.0081(5) 0.0095(6) 0.0067(5)
    C14 0.0374(7) 0.0284(7) 0.0415(8) 0.0080(5) 0.0105(6) 0.0080(6)
    N11 0.0477(7) 0.0294(6) 0.0430(7) 0.0072(5) 0.0149(6) 0.0055(5)
    C10 0.0388(7) 0.0309(7) 0.0359(7) 0.0069(6) 0.0089(6) 0.0071(5)
    C13 0.0415(8) 0.0318(7) 0.0391(8) 0.0092(6) 0.0111(6) 0.0063(6)
    C6 0.0393(7) 0.0333(7) 0.0366(7) 0.0048(6) 0.0098(6) 0.0074(6)
    C1 0.0400(8) 0.0353(7) 0.0388(8) 0.0057(6) 0.0110(6) 0.0062(6)
    C12 0.0451(8) 0.0318(7) 0.0372(7) 0.0093(6) 0.0103(6) 0.0051(6)
    N7 0.0450(7) 0.0326(6) 0.0461(7) 0.0072(5) 0.0171(6) 0.0044(5)
    C5 0.0490(9) 0.0339(7) 0.0428(8) 0.0014(6) 0.0137(7) 0.0050(6)
    C21 0.0423(8) 0.0293(7) 0.0478(8) 0.0088(6) 0.0194(6) 0.0061(6)
    C15 0.0464(8) 0.0366(8) 0.0481(9) 0.0089(6) 0.0180(7) 0.0078(6)
    C2 0.0514(9) 0.0449(9) 0.0506(9) 0.0080(7) 0.0230(7) 0.0033(7)
    C18 0.0616(10) 0.0308(7) 0.0475(9) 0.0104(7) 0.0181(8) 0.0046(6)
    C8 0.0411(8) 0.0308(7) 0.0416(8) 0.0083(6) 0.0114(6) 0.0057(6)
    C16 0.0455(8) 0.0433(8) 0.0435(8) 0.0122(7) 0.0131(7) 0.0031(7)
    C4 0.0469(9) 0.0426(8) 0.0446(9) -0.0026(7) 0.0128(7) 0.0081(7)
    C26 0.0552(9) 0.0343(7) 0.0445(9) 0.0064(7) 0.0134(7) 0.0069(6)
    C17 0.0599(10) 0.0380(8) 0.0470(9) 0.0170(7) 0.0165(8) 0.0001(7)
    C22 0.0446(9) 0.0416(9) 0.0728(12) 0.0090(7) 0.0142(8) 0.0142(8)
    C3 0.0487(9) 0.0539(10) 0.0520(10) 0.0013(7) 0.0239(8) 0.0071(8)
    C23 0.0433(9) 0.0473(10) 0.0937(15) -0.0002(8) 0.0221(10) 0.0087(10)
    C19 0.0589(10) 0.0321(7) 0.0617(11) 0.0036(7) 0.0268(8) -0.0009(7)
    C25 0.0803(13) 0.0368(8) 0.0536(10) 0.0088(8) 0.0216(9) 0.0145(7)
    C24 0.0701(12) 0.0359(8) 0.0749(13) 0.0029(8) 0.0367(10) 0.0121(8)
    C20 0.0643(12) 0.0476(10) 0.0667(12) -0.0099(8) 0.0265(10) 0.0076(9)
    C27 0.0630(11) 0.0554(11) 0.0694(12) 0.0128(9) 0.0334(10) -0.0011(9)
_geom_special_details
;
 All esds (except the esd in the dihedral angle between two l.s. planes)
 are estimated using the full covariance matrix.  The cell esds are taken
 into account individually in the estimation of esds in distances, angles
 and torsion angles; correlations between esds in cell parameters are only
 used when they are defined by crystal symmetry.  An approximate (isotropic)
 treatment of cell esds is used for estimating esds involving l.s. planes.
;
loop_
    _geom_bond_atom_site_label_1
    _geom_bond_atom_site_label_2
    _geom_bond_site_symmetry_2
    _geom_bond_distance
    _geom_bond_publ_flag
    Cl1 C26 . 1.7342(18) ?
    C9 C14 . 1.399(2) ?
    C9 C10 . 1.4381(19) ?
    C9 C8 . 1.465(2) ?
    C14 C13 . 1.414(2) ?
    C14 C21 . 1.4978(19) ?
    N11 C10 . 1.3272(18) ?
    N11 C12 . 1.3449(19) ?
    C10 C6 . 1.448(2) ?
    C13 C12 . 1.422(2) ?
    C13 C15 . 1.425(2) ?
    C6 C1 . 1.395(2) ?
    C6 C5 . 1.405(2) ?
    C1 N7 . 1.3888(19) ?
    C1 C2 . 1.399(2) ?
    C12 C18 . 1.419(2) ?
    N7 C8 . 1.2966(19) ?
    C5 C4 . 1.374(2) ?
    C5 H5 . 0.9300 ?
    C21 C26 . 1.382(2) ?
    C21 C22 . 1.394(2) ?
    C15 C16 . 1.365(2) ?
    C15 H15 . 0.9300 ?
    C2 C3 . 1.374(2) ?
    C2 H2 . 0.9300 ?
    C18 C17 . 1.353(2) ?
    C18 H18 . 0.9300 ?
    C8 C19 . 1.504(2) ?
    C16 C17 . 1.413(2) ?
    C16 C27 . 1.507(2) ?
    C4 C3 . 1.397(2) ?
    C4 C20 . 1.507(2) ?
    C26 C25 . 1.386(2) ?
    C17 H17 . 0.9300 ?
    C22 C23 . 1.384(2) ?
    C22 H22 . 0.9300 ?
    C3 H3 . 0.9300 ?
    C23 C24 . 1.365(3) ?
    C23 H23 . 0.9300 ?
    C19 H19A . 0.9600 ?
    C19 H19B . 0.9600 ?
    C19 H19C . 0.9600 ?
    C25 C24 . 1.374(3) ?
    C25 H25 . 0.9300 ?
    C24 H24 . 0.9300 ?
    C20 H20A . 0.9600 ?
    C20 H20B . 0.9600 ?
    C20 H20C . 0.9600 ?
    C20 H20D . 0.9600 ?
    C20 H20E . 0.9600 ?
    C20 H20F . 0.9600 ?
    C27 H27A . 0.9600 ?
    C27 H27B . 0.9600 ?
    C27 H27C . 0.9600 ?
loop_
    _geom_angle_atom_site_label_1
    _geom_angle_atom_site_label_2
    _geom_angle_atom_site_label_3
    _geom_angle_site_symmetry_1
    _geom_angle_site_symmetry_3
    _geom_angle
    _geom_angle_publ_flag
    C14 C9 C10 . . 117.59(12) ?
    C14 C9 C8 . . 125.62(13) ?
    C10 C9 C8 . . 116.79(13) ?
    C9 C14 C13 . . 118.93(13) ?
    C9 C14 C21 . . 124.24(12) ?
    C13 C14 C21 . . 116.82(13) ?
    C10 N11 C12 . . 118.23(12) ?
    N11 C10 C9 . . 123.65(13) ?
    N11 C10 C6 . . 117.60(13) ?
    C9 C10 C6 . . 118.73(12) ?
    C14 C13 C12 . . 118.07(13) ?
    C14 C13 C15 . . 123.54(13) ?
    C12 C13 C15 . . 118.39(13) ?
    C1 C6 C5 . . 119.07(14) ?
    C1 C6 C10 . . 118.10(13) ?
    C5 C6 C10 . . 122.80(14) ?
    N7 C1 C6 . . 122.51(13) ?
    N7 C1 C2 . . 117.55(13) ?
    C6 C1 C2 . . 119.94(14) ?
    N11 C12 C18 . . 118.06(13) ?
    N11 C12 C13 . . 123.19(13) ?
    C18 C12 C13 . . 118.73(14) ?
    C8 N7 C1 . . 120.50(13) ?
    C4 C5 C6 . . 121.15(15) ?
    C4 C5 H5 . . 119.4 ?
    C6 C5 H5 . . 119.4 ?
    C26 C21 C22 . . 117.31(14) ?
    C26 C21 C14 . . 121.67(14) ?
    C22 C21 C14 . . 120.98(14) ?
    C16 C15 C13 . . 121.68(15) ?
    C16 C15 H15 . . 119.2 ?
    C13 C15 H15 . . 119.2 ?
    C3 C2 C1 . . 119.59(15) ?
    C3 C2 H2 . . 120.2 ?
    C1 C2 H2 . . 120.2 ?
    C17 C18 C12 . . 120.70(15) ?
    C17 C18 H18 . . 119.6 ?
    C12 C18 H18 . . 119.6 ?
    N7 C8 C9 . . 122.88(13) ?
    N7 C8 C19 . . 114.02(13) ?
    C9 C8 C19 . . 123.05(13) ?
    C15 C16 C17 . . 118.83(15) ?
    C15 C16 C27 . . 121.87(15) ?
    C17 C16 C27 . . 119.31(14) ?
    C5 C4 C3 . . 118.82(15) ?
    C5 C4 C20 . . 120.96(16) ?
    C3 C4 C20 . . 120.20(15) ?
    C21 C26 C25 . . 121.90(16) ?
    C21 C26 Cl1 . . 119.98(12) ?
    C25 C26 Cl1 . . 118.11(14) ?
    C18 C17 C16 . . 121.65(14) ?
    C18 C17 H17 . . 119.2 ?
    C16 C17 H17 . . 119.2 ?
    C23 C22 C21 . . 120.83(17) ?
    C23 C22 H22 . . 119.6 ?
    C21 C22 H22 . . 119.6 ?
    C2 C3 C4 . . 121.42(15) ?
    C2 C3 H3 . . 119.3 ?
    C4 C3 H3 . . 119.3 ?
    C24 C23 C22 . . 120.50(18) ?
    C24 C23 H23 . . 119.8 ?
    C22 C23 H23 . . 119.8 ?
    C8 C19 H19A . . 109.5 ?
    C8 C19 H19B . . 109.5 ?
    H19A C19 H19B . . 109.5 ?
    C8 C19 H19C . . 109.5 ?
    H19A C19 H19C . . 109.5 ?
    H19B C19 H19C . . 109.5 ?
    C24 C25 C26 . . 119.42(17) ?
    C24 C25 H25 . . 120.3 ?
    C26 C25 H25 . . 120.3 ?
    C23 C24 C25 . . 120.02(16) ?
    C23 C24 H24 . . 120.0 ?
    C25 C24 H24 . . 120.0 ?
    C4 C20 H20A . . 109.5 ?
    C4 C20 H20B . . 109.5 ?
    H20A C20 H20B . . 109.5 ?
    C4 C20 H20C . . 109.5 ?
    H20A C20 H20C . . 109.5 ?
    H20B C20 H20C . . 109.5 ?
    C4 C20 H20D . . 109.5 ?
    H20A C20 H20D . . 141.1 ?
    H20B C20 H20D . . 56.3 ?
    H20C C20 H20D . . 56.3 ?
    C4 C20 H20E . . 109.5 ?
    H20A C20 H20E . . 56.3 ?
    H20B C20 H20E . . 141.1 ?
    H20C C20 H20E . . 56.3 ?
    H20D C20 H20E . . 109.5 ?
    C4 C20 H20F . . 109.5 ?
    H20A C20 H20F . . 56.3 ?
    H20B C20 H20F . . 56.3 ?
    H20C C20 H20F . . 141.1 ?
    H20D C20 H20F . . 109.5 ?
    H20E C20 H20F . . 109.5 ?
    C16 C27 H27A . . 109.5 ?
    C16 C27 H27B . . 109.5 ?
    H27A C27 H27B . . 109.5 ?
    C16 C27 H27C . . 109.5 ?
    H27A C27 H27C . . 109.5 ?
    H27B C27 H27C . . 109.5 ?
loop_
    _geom_torsion_atom_site_label_1
    _geom_torsion_atom_site_label_2
    _geom_torsion_atom_site_label_3
    _geom_torsion_atom_site_label_4
    _geom_torsion_site_symmetry_1
    _geom_torsion_site_symmetry_2
    _geom_torsion_site_symmetry_3
    _geom_torsion_site_symmetry_4
    _geom_torsion
    _geom_torsion_publ_flag
    C10 C9 C14 C13 . . . . 6.1(2) ?
    C8 C9 C14 C13 . . . . -173.70(13) ?
    C10 C9 C14 C21 . . . . -172.70(13) ?
    C8 C9 C14 C21 . . . . 7.5(2) ?
    C12 N11 C10 C9 . . . . 0.4(2) ?
    C12 N11 C10 C6 . . . . -177.97(13) ?
    C14 C9 C10 N11 . . . . -5.4(2) ?
    C8 C9 C10 N11 . . . . 174.47(13) ?
    C14 C9 C10 C6 . . . . 172.95(13) ?
    C8 C9 C10 C6 . . . . -7.2(2) ?
    C9 C14 C13 C12 . . . . -2.4(2) ?
    C21 C14 C13 C12 . . . . 176.51(13) ?
    C9 C14 C13 C15 . . . . 177.54(14) ?
    C21 C14 C13 C15 . . . . -3.6(2) ?
    N11 C10 C6 C1 . . . . -177.95(13) ?
    C9 C10 C6 C1 . . . . 3.6(2) ?
    N11 C10 C6 C5 . . . . 4.1(2) ?
    C9 C10 C6 C5 . . . . -174.35(14) ?
    C5 C6 C1 N7 . . . . -179.11(14) ?
    C10 C6 C1 N7 . . . . 2.8(2) ?
    C5 C6 C1 C2 . . . . 0.1(2) ?
    C10 C6 C1 C2 . . . . -177.91(14) ?
    C10 N11 C12 C18 . . . . -177.28(14) ?
    C10 N11 C12 C13 . . . . 3.8(2) ?
    C14 C13 C12 N11 . . . . -2.8(2) ?
    C15 C13 C12 N11 . . . . 177.25(14) ?
    C14 C13 C12 C18 . . . . 178.29(14) ?
    C15 C13 C12 C18 . . . . -1.6(2) ?
    C6 C1 N7 C8 . . . . -5.5(2) ?
    C2 C1 N7 C8 . . . . 175.23(15) ?
    C1 C6 C5 C4 . . . . -0.8(2) ?
    C10 C6 C5 C4 . . . . 177.17(14) ?
    C9 C14 C21 C26 . . . . 83.9(2) ?
    C13 C14 C21 C26 . . . . -94.89(17) ?
    C9 C14 C21 C22 . . . . -98.31(19) ?
    C13 C14 C21 C22 . . . . 82.85(19) ?
    C14 C13 C15 C16 . . . . -178.02(15) ?
    C12 C13 C15 C16 . . . . 1.9(2) ?
    N7 C1 C2 C3 . . . . 179.93(16) ?
    C6 C1 C2 C3 . . . . 0.6(3) ?
    N11 C12 C18 C17 . . . . -178.30(15) ?
    C13 C12 C18 C17 . . . . 0.6(2) ?
    C1 N7 C8 C9 . . . . 1.4(2) ?
    C1 N7 C8 C19 . . . . 178.83(14) ?
    C14 C9 C8 N7 . . . . -175.27(14) ?
    C10 C9 C8 N7 . . . . 4.9(2) ?
    C14 C9 C8 C19 . . . . 7.5(2) ?
    C10 C9 C8 C19 . . . . -172.28(14) ?
    C13 C15 C16 C17 . . . . -1.1(2) ?
    C13 C15 C16 C27 . . . . 178.85(16) ?
    C6 C5 C4 C3 . . . . 0.6(3) ?
    C6 C5 C4 C20 . . . . -177.91(16) ?
    C22 C21 C26 C25 . . . . 0.3(2) ?
    C14 C21 C26 C25 . . . . 178.09(15) ?
    C22 C21 C26 Cl1 . . . . 179.19(13) ?
    C14 C21 C26 Cl1 . . . . -3.0(2) ?
    C12 C18 C17 C16 . . . . 0.2(3) ?
    C15 C16 C17 C18 . . . . 0.0(3) ?
    C27 C16 C17 C18 . . . . -179.91(17) ?
    C26 C21 C22 C23 . . . . -1.4(3) ?
    C14 C21 C22 C23 . . . . -179.24(16) ?
    C1 C2 C3 C4 . . . . -0.8(3) ?
    C5 C4 C3 C2 . . . . 0.2(3) ?
    C20 C4 C3 C2 . . . . 178.72(18) ?
    C21 C22 C23 C24 . . . . 1.7(3) ?
    C21 C26 C25 C24 . . . . 0.6(3) ?
    Cl1 C26 C25 C24 . . . . -178.38(14) ?
    C22 C23 C24 C25 . . . . -0.9(3) ?
    C26 C25 C24 C23 . . . . -0.3(3) ?
loop_
    _geom_hbond_atom_site_label_D
    _geom_hbond_atom_site_label_H
    _geom_hbond_atom_site_label_A
    _geom_hbond_site_symmetry_A
    _geom_hbond_distance_DH
    _geom_hbond_distance_HA
    _geom_hbond_distance_DA
    _geom_hbond_angle_DHA
    C22 H22 N7 1_455 0.93 2.42 3.318(2) 162
