# Supplementary material for: 7-(2-Chloro­phen­yl)-2,6,9-trimethyl­dibenzo[b,h][1,6]naphthyridine
Source: Acta Crystallogr Sect E Struct Rep Online. 2010 Aug 28;66(Pt 9):o2426–7. doi: 10.1107/S1600536810030576 (PMC3007939; doi:10.1107/S1600536810030576)
Supplement: Supplementary file 2 [file e-66-o2426-Isup2.hkl]

#
# h,k,l, Fc-squared, Fo-squared, sigma(Fo-squared) and status flag
#
data_I
_shelx_title ' SSMBAR2_0m in P-1'
_shelx_refln_list_code          4
_shelx_F_calc_maximum      190.22
_exptl_crystal_F_000       400.00
_reflns_d_resolution_high  0.7453
 
loop_
 _symmetry_equiv_pos_as_xyz
 'x, y, z'
 '-x, -y, -z'
 
_cell_length_a     6.5575
_cell_length_b    10.6538
_cell_length_c    14.3522
_cell_angle_alpha  93.755
_cell_angle_beta  103.099
_cell_angle_gamma 102.074
 
_shelx_F_squared_multiplier     1.000
 
loop_
 _refln_index_h
 _refln_index_k
 _refln_index_l
 _refln_F_squared_calc
 _refln_F_squared_meas
 _refln_F_squared_sigma
 _refln_observed_status
   1   0   0      849.01      879.66      8.88 o
   2   0   0      205.19      204.34      2.35 o
   3   0   0       31.84       33.88      0.59 o
   4   0   0       22.55       18.29      0.56 o
   5   0   0      101.71      102.08      3.50 o
   6   0   0        3.18        1.91      0.69 o
   7   0   0        0.89        1.23      0.85 o
   8   0   0        1.58       -0.25      0.85 o
  -8   1   0        0.13        0.05      0.94 o
  -7   1   0        0.65        1.10      0.76 o
  -6   1   0       11.95       16.27      1.63 o
  -5   1   0       96.32      111.14      2.15 o
  -4   1   0      161.31      216.09      2.95 o
  -3   1   0      129.66      127.90      1.72 o
  -2   1   0       18.94       17.60      0.54 o
  -1   1   0     1612.39     1637.29     17.65 o
   0   1   0     1500.35     1503.28     15.79 o
   1   1   0       64.30       65.54      0.80 o
   2   1   0      242.54      233.66      2.38 o
   3   1   0       71.43       81.05      1.12 o
   4   1   0       56.91       51.41      1.00 o
   5   1   0      116.52      110.12      3.67 o
   6   1   0       57.83       68.31      3.12 o
   7   1   0        0.10       -0.33      1.05 o
   8   1   0        2.62        4.32      1.19 o
  -8   2   0        0.01        0.12      0.85 o
  -7   2   0        1.00        0.70      0.77 o
  -6   2   0        1.39        2.83      0.76 o
  -5   2   0       16.57       23.34      0.68 o
  -4   2   0      188.25      193.46      4.46 o
  -3   2   0       29.91       28.52      0.74 o
  -2   2   0     1653.77     1683.43     18.08 o
  -1   2   0     4776.10     4807.15     44.75 o
   0   2   0       45.41       49.30      0.65 o
   1   2   0      473.61      446.99      4.10 o
   2   2   0        0.08        1.73      0.15 o
   3   2   0      129.88      157.20      1.89 o
   4   2   0        7.13        8.20      0.62 o
   5   2   0       16.55       13.82      1.56 o
   6   2   0      442.74      438.08     18.76 o
   7   2   0        0.34       -0.49      0.85 o
  -8   3   0        2.60        2.78      1.16 o
  -7   3   0        1.61        0.98      0.64 o
  -6   3   0        0.85        0.69      0.53 o
  -5   3   0        4.63        3.69      0.40 o
  -4   3   0       71.88       74.30      1.36 o
  -3   3   0       23.72       21.16      0.47 o
  -2   3   0     1081.99     1080.32     10.92 o
  -1   3   0       50.11       56.72      0.77 o
   0   3   0      564.79      541.63      5.55 o
   1   3   0      248.36      291.65      2.67 o
   2   3   0     2592.28     2737.82     25.34 o
   3   3   0        1.89        1.94      0.32 o
   4   3   0       56.11       55.42      1.15 o
   5   3   0       17.18       11.40      1.41 o
   6   3   0       29.27       25.41      2.08 o
   7   3   0        1.77        1.55      1.15 o
  -8   4   0        0.20        0.74      1.29 o
  -7   4   0        0.20       -0.06      0.71 o
  -6   4   0        9.09        5.66      0.56 o
  -5   4   0        2.30        3.80      0.35 o
  -4   4   0       55.32       54.84      1.06 o
  -3   4   0       97.95       98.07      1.37 o
  -2   4   0     1051.52     1047.19      9.91 o
  -1   4   0       10.54        8.13      0.28 o
   0   4   0      342.61      315.70      5.98 o
   1   4   0      521.65      568.47      5.60 o
   2   4   0      460.14      494.05      4.99 o
   3   4   0      226.45      221.95      3.20 o
   4   4   0       74.11       66.68      1.91 o
   5   4   0      131.06      125.27      4.42 o
   6   4   0       68.34       70.22      3.38 o
   7   4   0       13.02       10.88      1.94 o
  -8   5   0        1.08        2.39      0.95 o
  -7   5   0        1.74        1.92      0.80 o
  -6   5   0        5.33        9.14      0.84 o
  -5   5   0        0.03        0.00      0.37 o
  -4   5   0        6.82        7.04      0.41 o
  -3   5   0     1942.70     2166.51     21.78 o
  -2   5   0      909.58      901.91      9.19 o
  -1   5   0       16.11       18.60      0.47 o
   0   5   0      446.90      465.07      5.32 o
   1   5   0      197.18      221.60      2.54 o
   2   5   0        3.26        0.09      0.18 o
   3   5   0      400.89      395.55      6.39 o
   4   5   0       11.90        9.57      1.04 o
   5   5   0       29.84       26.59      2.76 o
   6   5   0        0.44        1.23      1.15 o
   7   5   0        1.33        2.39      1.30 o
  -8   6   0       53.33       61.26      2.92 o
  -7   6   0      264.25      290.24      8.40 o
  -6   6   0       76.62       93.26      2.71 o
  -5   6   0        0.49        0.00      0.54 o
  -4   6   0       18.42       17.34      0.67 o
  -3   6   0       22.50       18.11      0.62 o
  -2   6   0        2.34        3.21      0.29 o
  -1   6   0      104.05      129.71      1.63 o
   0   6   0       11.85        6.97      0.45 o
   1   6   0       76.60       93.55      1.42 o
   2   6   0      119.66      107.39      1.66 o
   3   6   0      238.52      230.33      4.46 o
   4   6   0        1.23       -0.58      0.74 o
   5   6   0       13.52       12.01      0.90 o
   6   6   0        4.46        6.25      1.56 o
  -8   7   0       13.73       16.62      1.77 o
  -7   7   0        3.22        3.28      1.64 o
  -6   7   0        0.50       -0.18      0.60 o
  -5   7   0        0.65        0.42      0.77 o
  -4   7   0        2.18        2.73      0.50 o
  -3   7   0        2.65        3.62      0.38 o
  -2   7   0       26.81       23.63      0.70 o
  -1   7   0       67.03       52.48      0.91 o
   0   7   0        9.21        7.44      0.53 o
   1   7   0       35.21       41.89      0.99 o
   2   7   0      177.78      154.22      4.06 o
   3   7   0      391.60      353.25      6.12 o
   4   7   0        0.61       -0.11      1.02 o
   5   7   0        0.63        0.37      0.78 o
   6   7   0        3.29        1.84      1.30 o
  -7   8   0       39.51       35.61      1.89 o
  -6   8   0        0.00       -0.03      0.69 o
  -5   8   0        7.06        5.92      0.97 o
  -4   8   0        1.82        1.84      0.61 o
  -3   8   0        2.98        3.30      0.48 o
  -2   8   0        8.23        7.00      0.57 o
  -1   8   0      934.82      906.20     10.20 o
   0   8   0       60.79       52.03      1.62 o
   1   8   0       28.39       29.08      1.33 o
   2   8   0       64.90       59.93      1.64 o
   3   8   0       47.96       39.67      1.83 o
   4   8   0        5.94        7.03      1.57 o
   5   8   0        5.78        8.86      2.44 o
  -7   9   0        0.65        2.12      0.97 o
  -6   9   0       21.66       24.55      1.51 o
  -5   9   0        3.45        5.76      0.97 o
  -4   9   0       18.63       16.99      1.16 o
  -3   9   0        1.19        0.24      0.42 o
  -2   9   0       16.88       13.05      0.90 o
  -1   9   0      152.72      153.02      2.80 o
   0   9   0      264.73      257.77      4.15 o
   1   9   0       55.52       55.65      1.50 o
   2   9   0       15.21        9.41      0.92 o
   3   9   0        0.27        0.64      0.69 o
   4   9   0       15.63       15.92      1.46 o
   5   9   0        9.20       10.22      1.14 o
  -7  10   0        3.43        1.99      1.22 o
  -6  10   0       60.21       63.61      2.92 o
  -5  10   0        7.40        9.40      1.51 o
  -4  10   0        0.11       -0.20      0.82 o
  -3  10   0       11.37       11.07      1.06 o
  -2  10   0       56.66       58.79      2.64 o
  -1  10   0      477.19      479.88      6.90 o
   0  10   0       12.72       12.39      1.06 o
   1  10   0       69.92       71.49      2.38 o
   2  10   0        6.42        5.89      2.39 o
   3  10   0       21.82       24.41      1.67 o
   4  10   0       10.49       13.00      1.46 o
  -6  11   0        0.75        3.38      1.22 o
  -5  11   0        6.46        5.40      1.41 o
  -4  11   0       22.42       21.18      1.94 o
  -3  11   0        0.56        0.40      0.58 o
  -2  11   0        0.74        0.05      0.54 o
  -1  11   0        4.95        3.90      0.99 o
   0  11   0       34.99       35.55      2.22 o
   1  11   0       32.66       26.82      1.73 o
   2  11   0        0.72        1.10      1.04 o
   3  11   0        2.03        1.96      1.15 o
  -6  12   0        0.10        1.55      1.29 o
  -5  12   0        2.62        4.27      1.22 o
  -4  12   0        3.56        0.94      1.15 o
  -3  12   0       15.26       17.77      1.17 o
  -2  12   0        0.02        0.03      0.57 o
  -1  12   0        6.31        5.29      1.15 o
   0  12   0        2.04        2.21      1.47 o
   1  12   0       22.85       25.96      1.94 o
   2  12   0       14.90       20.97      2.94 o
  -5  13   0        6.78        6.18      1.50 o
  -4  13   0       12.56       13.61      2.21 o
  -3  13   0        8.11        7.39      1.11 o
  -2  13   0        8.59        9.49      1.28 o
  -1  13   0        0.22        0.16      0.88 o
   0  13   0        0.00        0.00      1.47 o
   1  13   0       22.17       29.23      2.20 o
  -3  14   0        0.34        0.81      1.72 o
  -2  14   0        7.62        8.12      1.28 o
  -1  14   0        6.04        5.15      1.47 o
   1 -14   1        7.76       10.30      1.84 o
   2 -14   1        0.23       -0.95      0.95 o
   3 -14   1        0.68        0.08      1.28 o
  -1 -13   1        5.81        8.16      1.56 o
   0 -13   1      198.52      203.08      7.73 o
   1 -13   1       19.23       21.81      2.76 o
   2 -13   1        1.37        2.66      1.15 o
   3 -13   1       11.41       12.96      1.75 o
   4 -13   1        0.21        0.37      0.78 o
   5 -13   1        0.84        1.30      1.41 o
  -2 -12   1        3.57        1.47      1.84 o
  -1 -12   1        8.59        8.09      1.41 o
   0 -12   1       26.74       26.86      2.58 o
   1 -12   1        2.37        0.53      0.88 o
   2 -12   1        6.30        8.53      1.07 o
   3 -12   1        6.34        3.79      1.28 o
   4 -12   1        1.28        1.08      1.22 o
   5 -12   1        4.15        4.05      1.41 o
   6 -12   1       10.31       12.51      2.94 o
  -3 -11   1        3.23        5.15      1.41 o
  -2 -11   1       16.18       15.66      1.82 o
  -1 -11   1        3.41        1.84      1.04 o
   0 -11   1        3.34        1.99      0.76 o
   1 -11   1       25.92       25.74      1.49 o
   2 -11   1        6.51        8.90      0.93 o
   3 -11   1      107.12      102.58      3.13 o
   4 -11   1        0.31       -0.63      0.76 o
   5 -11   1        0.00       -0.18      0.95 o
   6 -11   1       25.19       17.64      1.94 o
  -4 -10   1        2.46        1.84      0.94 o
  -3 -10   1       38.04       38.50      1.95 o
  -2 -10   1        5.85        7.18      1.30 o
  -1 -10   1       13.17       13.00      2.02 o
   0 -10   1        2.47        0.12      0.64 o
   1 -10   1        0.45       -0.16      0.54 o
   2 -10   1      777.80      778.16     10.52 o
   3 -10   1       87.77       86.02      2.08 o
   4 -10   1       13.11       15.23      1.79 o
   5 -10   1        0.01       -0.27      0.69 o
   6 -10   1       13.27       10.51      1.29 o
   7 -10   1        1.96        3.11      1.47 o
  -5  -9   1        0.20        0.94      0.84 o
  -4  -9   1        1.99        2.12      0.80 o
  -3  -9   1        3.91        5.92      1.13 o
  -2  -9   1        1.24        1.60      0.62 o
  -1  -9   1        0.24        0.33      0.48 o
   0  -9   1        8.55        9.24      0.95 o
   1  -9   1      734.57      706.64      9.56 o
   2  -9   1      717.51      731.82      9.84 o
   3  -9   1       24.39       21.97      1.39 o
   4  -9   1        9.52       10.04      1.02 o
   5  -9   1        0.87        1.77      0.85 o
   6  -9   1       10.39       12.02      1.94 o
   7  -9   1        2.07        2.04      0.84 o
  -5  -8   1        0.23       -0.62      0.62 o
  -4  -8   1       43.99       43.26      2.00 o
  -3  -8   1       58.63       39.60      1.56 o
  -2  -8   1      201.68      194.08      3.36 o
  -1  -8   1       35.73       35.61      1.08 o
   0  -8   1      192.53      188.24      2.38 o
   1  -8   1       29.67       23.98      0.87 o
   2  -8   1        9.26        9.65      0.82 o
   3  -8   1        0.13        0.23      0.37 o
   4  -8   1        1.47        2.49      0.69 o
   5  -8   1        9.18        8.62      1.02 o
   6  -8   1        2.41        5.25      0.97 o
   7  -8   1        3.62        2.92      1.03 o
  -6  -7   1       12.02       14.50      2.08 o
  -5  -7   1        0.00       -0.31      0.57 o
  -4  -7   1        2.40        2.27      0.69 o
  -3  -7   1       94.54       86.71      2.28 o
  -2  -7   1       47.71       52.78      1.42 o
  -1  -7   1        0.27        0.85      0.22 o
   0  -7   1        2.78        3.81      0.31 o
   1  -7   1        6.46        6.65      0.38 o
   2  -7   1       73.70       63.08      1.18 o
   3  -7   1      179.57      198.63      2.73 o
   4  -7   1       39.16       44.05      1.45 o
   5  -7   1        8.09        6.16      0.80 o
   6  -7   1        0.01       -0.45      0.57 o
   7  -7   1       34.71       40.77      2.05 o
   8  -7   1       66.75       63.29      2.99 o
  -6  -6   1       15.40       16.93      2.08 o
  -5  -6   1        4.04        4.70      0.71 o
  -4  -6   1       41.22       38.68      1.72 o
  -3  -6   1      119.97      113.14      2.54 o
  -2  -6   1       51.99       61.53      1.08 o
  -1  -6   1       73.91       82.08      1.23 o
   0  -6   1      859.55      853.63      8.38 o
   1  -6   1       16.64       17.03      0.53 o
   2  -6   1       11.75       14.11      0.48 o
   3  -6   1      186.75      215.35      2.50 o
   4  -6   1       55.01       60.63      1.43 o
   5  -6   1        0.15       -0.53      0.54 o
   6  -6   1       55.07       47.96      1.95 o
   7  -6   1        1.69        1.95      0.80 o
   8  -6   1        1.72        3.16      1.66 o
  -7  -5   1        5.62        4.72      2.58 o
  -6  -5   1        3.94        7.36      1.41 o
  -5  -5   1        1.01        0.74      1.04 o
  -4  -5   1       11.59       10.27      0.77 o
  -3  -5   1       24.54       22.55      0.95 o
  -2  -5   1       14.04        5.57      0.34 o
  -1  -5   1     1337.44     1484.01     13.38 o
   0  -5   1      386.39      355.44      3.70 o
   1  -5   1       31.35       34.48      0.56 o
   2  -5   1     1049.15     1055.99     10.69 o
   3  -5   1       22.16       26.78      0.70 o
   4  -5   1       30.23       38.12      1.06 o
   5  -5   1       23.96       21.83      0.84 o
   6  -5   1       11.03        7.24      1.27 o
   7  -5   1        4.29        3.85      2.02 o
   8  -5   1       11.47       14.97      2.02 o
  -7  -4   1       30.73       31.14      2.60 o
  -6  -4   1       38.66       41.29      2.60 o
  -5  -4   1       37.27       35.84      6.07 o
  -4  -4   1       76.73       81.08      1.47 o
  -3  -4   1      156.50      142.85      2.17 o
  -2  -4   1       21.57       18.74      0.51 o
  -1  -4   1      790.68      896.45      8.61 o
   0  -4   1     1496.43     1499.10     18.54 o
   1  -4   1        0.44        0.07      0.14 o
   2  -4   1        1.84        5.35      0.23 o
   3  -4   1      192.07      201.17      2.55 o
   4  -4   1        2.56        3.18      0.25 o
   5  -4   1       57.57       56.05      1.38 o
   6  -4   1       47.11       46.62      1.57 o
   7  -4   1       18.99       18.83      1.24 o
   8  -4   1        0.54        1.10      1.47 o
  -7  -3   1       45.20       40.11      2.86 o
  -6  -3   1      385.07      413.27     10.53 o
  -5  -3   1        8.35        3.50      2.94 o
  -4  -3   1       66.86       58.52      1.72 o
  -3  -3   1        1.86        4.29      0.32 o
  -2  -3   1       43.78       33.12      0.64 o
  -1  -3   1      415.15      399.36      3.97 o
   0  -3   1      433.54      403.79      4.86 o
   1  -3   1        8.34        8.53      0.27 o
   2  -3   1        0.41        1.08      0.15 o
   3  -3   1        0.07        0.25      0.16 o
   4  -3   1        1.83        4.74      0.27 o
   5  -3   1      438.32      455.82      6.66 o
   6  -3   1        7.05        8.46      0.86 o
   7  -3   1        0.54        0.37      1.04 o
   8  -3   1        1.26       -0.22      0.76 o
  -8  -2   1        0.36        1.71      1.12 o
  -7  -2   1        0.05       -0.92      0.92 o
  -6  -2   1        3.98        2.00      1.15 o
  -5  -2   1       32.50       27.22      1.82 o
  -4  -2   1      177.74      177.22      3.00 o
  -3  -2   1        4.27        5.16      0.29 o
  -2  -2   1       71.61       72.21      0.92 o
  -1  -2   1       49.78       54.60      0.90 o
   0  -2   1     2562.10     2553.78     28.94 o
   1  -2   1      116.74      108.01      1.22 o
   2  -2   1      139.32      181.56      2.18 o
   3  -2   1       12.15       18.72      0.63 o
   4  -2   1       11.26       11.19      0.41 o
   5  -2   1      514.04      539.96      8.55 o
   6  -2   1        4.64        1.71      0.73 o
   7  -2   1        6.87        7.90      1.19 o
   8  -2   1        0.15        0.49      1.06 o
  -8  -1   1        0.07       -0.61      0.85 o
  -7  -1   1       30.79       29.24      1.91 o
  -6  -1   1       44.88       44.70      2.60 o
  -5  -1   1        0.62       -0.74      0.74 o
  -4  -1   1        5.11        5.42      0.33 o
  -3  -1   1       13.90       15.65      0.40 o
  -2  -1   1      355.83      361.72      4.40 o
  -1  -1   1      492.21      414.36      4.53 o
   0  -1   1     1870.81     1861.66     26.93 o
   1  -1   1      418.02      426.22      4.53 o
   2  -1   1      113.62      118.46      1.81 o
   3  -1   1      316.90      345.23      3.94 o
   4  -1   1       78.59       84.63      1.29 o
   5  -1   1        2.27        2.96      0.55 o
   6  -1   1        0.18       -0.40      0.77 o
   7  -1   1       10.28       14.46      1.67 o
   8  -1   1        0.02       -0.91      0.91 o
  -8   0   1        0.52       -0.24      0.91 o
  -7   0   1        1.19        0.99      0.76 o
  -6   0   1       40.92       43.21      1.91 o
  -5   0   1       38.28       39.78      2.09 o
  -4   0   1      466.92      524.56      6.76 o
  -3   0   1       14.00       13.24      0.46 o
  -2   0   1      450.69      456.74      5.53 o
  -1   0   1     2680.56     2709.52     39.74 o
   0   0   1        1.82        2.63      0.37 o
   1   0   1      395.22      456.69      5.29 o
   2   0   1        0.26        2.33      0.28 o
   3   0   1      594.21      629.09      6.96 o
   4   0   1        1.66        1.26      0.21 o
   5   0   1       28.05       22.70      0.96 o
   6   0   1        0.00        0.57      0.69 o
   7   0   1       33.48       29.95      1.91 o
   8   0   1        2.41        4.05      1.27 o
  -8   1   1        4.12        4.37      1.19 o
  -7   1   1        6.28        4.78      1.06 o
  -6   1   1        1.44        2.47      0.69 o
  -5   1   1        0.24        0.00      0.21 o
  -4   1   1      514.45      533.96      7.30 o
  -3   1   1       45.59       56.22      1.18 o
  -2   1   1     1270.60     1299.03     21.23 o
  -1   1   1      412.54      366.72      7.93 o
   0   1   1     3991.34     3716.97    171.43 o
   1   1   1     2464.50     2502.82     28.34 o
   2   1   1      639.57      612.07      7.08 o
   3   1   1      805.17      880.53      8.81 o
   4   1   1        7.81        9.52      0.62 o
   5   1   1       75.73       69.26      2.86 o
   6   1   1       22.08       25.57      2.56 o
   7   1   1       84.25       95.26      5.21 o
   8   1   1        0.31        1.27      0.97 o
  -8   2   1        6.40        8.32      1.33 o
  -7   2   1        0.91        2.02      0.91 o
  -6   2   1        6.38        7.64      0.91 o
  -5   2   1        5.99        5.81      0.82 o
  -4   2   1      102.39      130.57      2.04 o
  -3   2   1      185.97      184.03      2.49 o
  -2   2   1        4.59        3.76      0.21 o
  -1   2   1       12.01        9.54      0.22 o
   0   2   1     1569.64     1638.62     17.18 o
   1   2   1      358.48      365.63      4.87 o
   2   2   1      395.89      343.90      4.36 o
   3   2   1      419.17      453.08      5.10 o
   4   2   1       25.61       27.32      1.38 o
   5   2   1       97.02       89.30      3.38 o
   6   2   1      219.62      229.90      6.76 o
   7   2   1        1.15        1.47      0.97 o
  -8   3   1        7.93        4.64      1.19 o
  -7   3   1        0.19       -0.49      0.64 o
  -6   3   1        7.34        8.05      0.77 o
  -5   3   1        4.95        2.82      0.38 o
  -4   3   1      255.98      289.39      3.53 o
  -3   3   1        2.97        3.29      0.20 o
  -2   3   1       80.65       79.16      0.92 o
  -1   3   1     4051.57     3927.33     36.33 o
   0   3   1      751.87      700.58      7.07 o
   1   3   1      322.97      317.37      3.04 o
   2   3   1      431.51      496.90      5.61 o
   3   3   1      242.24      236.87      3.35 o
   4   3   1       23.21       24.21      0.88 o
   5   3   1        0.06       -0.78      0.78 o
   6   3   1       19.41       16.19      1.82 o
   7   3   1       36.36       35.74      4.00 o
  -8   4   1        0.02       -0.32      0.88 o
  -7   4   1        4.68        7.51      0.99 o
  -6   4   1        0.01       -0.16      0.48 o
  -5   4   1        3.83        6.47      0.37 o
  -4   4   1      114.95      116.21      1.97 o
  -3   4   1       21.87       24.72      0.55 o
  -2   4   1       91.35      133.31      1.40 o
  -1   4   1       11.18       14.79      0.39 o
   0   4   1      621.01      612.19      6.28 o
   1   4   1      153.23      196.31      2.07 o
   2   4   1     1804.85     1970.52     18.28 o
   3   4   1      451.15      417.74      5.89 o
   4   4   1        5.92        3.68      0.60 o
   5   4   1       11.33       10.78      1.41 o
   6   4   1        0.12        0.55      1.04 o
   7   4   1        0.09       -0.34      0.91 o
  -8   5   1        6.84        3.97      2.76 o
  -7   5   1       66.60       63.92      2.54 o
  -6   5   1       23.96       32.01      1.38 o
  -5   5   1        4.14        5.98      0.42 o
  -4   5   1       40.55       40.07      0.96 o
  -3   5   1       36.10       34.34      0.66 o
  -2   5   1     1038.62     1097.91     11.07 o
  -1   5   1        0.02        0.66      0.14 o
   0   5   1        0.37        0.60      0.24 o
   1   5   1      397.95      394.65      4.07 o
   2   5   1      107.03       98.85      1.35 o
   3   5   1      336.24      331.04      6.26 o
   4   5   1       21.67       19.76      1.14 o
   5   5   1        0.68       -0.11      0.54 o
   6   5   1        7.04        5.32      1.41 o
  -8   6   1        1.58        1.66      0.95 o
  -7   6   1        0.72       -0.22      0.80 o
  -6   6   1       15.18       18.22      1.26 o
  -5   6   1        0.10       -0.53      0.53 o
  -4   6   1        0.01        0.00      0.33 o
  -3   6   1       30.45       34.30      0.86 o
  -2   6   1      174.65      179.54      2.20 o
  -1   6   1       84.98       77.41      1.11 o
   0   6   1       88.51       74.69      1.17 o
   1   6   1      166.21      163.86      1.94 o
   2   6   1      203.19      177.99      2.75 o
   3   6   1      109.29      114.16      3.02 o
   4   6   1      133.49      126.51      3.25 o
   5   6   1        6.61        6.06      1.17 o
   6   6   1       17.93       22.75      2.34 o
  -8   7   1        3.77        4.12      1.22 o
  -7   7   1      117.99      129.96      4.14 o
  -6   7   1        7.54        8.46      1.30 o
  -5   7   1       11.44       12.45      1.02 o
  -4   7   1        5.41        5.05      0.58 o
  -3   7   1       37.20       35.96      0.79 o
  -2   7   1       11.79        8.43      0.42 o
  -1   7   1      427.78      435.05      4.54 o
   0   7   1       11.43        7.90      0.70 o
   1   7   1       46.68       51.32      0.94 o
   2   7   1       56.52       60.43      1.89 o
   3   7   1       81.21       77.43      3.51 o
   4   7   1        3.79        3.11      0.85 o
   5   7   1       39.65       42.98      1.91 o
   6   7   1        2.52        2.02      1.30 o
  -8   8   1        0.67        2.73      1.07 o
  -7   8   1       13.08       11.44      1.11 o
  -6   8   1        0.43        0.00      0.57 o
  -5   8   1        2.03        4.06      0.80 o
  -4   8   1        7.35        8.74      0.91 o
  -3   8   1        0.16        0.02      0.28 o
  -2   8   1      188.33      179.83      2.94 o
  -1   8   1      828.47      826.27      9.98 o
   0   8   1      114.78      112.59      1.98 o
   1   8   1        5.35        4.20      0.63 o
   2   8   1        1.63        1.42      0.80 o
   3   8   1        5.73        4.72      1.29 o
   4   8   1       41.92       38.84      1.95 o
   5   8   1        2.66        4.57      1.02 o
  -7   9   1        0.00        0.47      2.02 o
  -6   9   1        0.19       -0.07      0.85 o
  -5   9   1        9.54        7.13      0.97 o
  -4   9   1        0.09        0.34      0.77 o
  -3   9   1       21.08       18.42      0.83 o
  -2   9   1        5.75        6.53      0.62 o
  -1   9   1      671.69      634.77      8.63 o
   0   9   1      322.13      306.70      5.30 o
   1   9   1       40.97       37.43      1.42 o
   2   9   1        0.09       -0.29      0.58 o
   3   9   1       23.69       25.92      1.62 o
   4   9   1       12.77       12.20      1.24 o
   5   9   1       15.36       17.19      1.71 o
  -7  10   1        0.48        0.00      0.95 o
  -6  10   1       29.72       28.86      2.11 o
  -5  10   1       76.95       80.76      3.35 o
  -4  10   1        2.81        2.02      0.95 o
  -3  10   1       12.32       12.95      0.87 o
  -2  10   1        8.21        8.89      0.80 o
  -1  10   1        0.30       -0.17      0.44 o
   0  10   1       35.32       32.90      1.55 o
   1  10   1       12.70       13.00      1.19 o
   2  10   1        3.48        5.98      1.06 o
   3  10   1        6.79        7.23      1.19 o
   4  10   1        0.00       -0.53      0.91 o
  -6  11   1        6.46        6.05      1.41 o
  -5  11   1        9.98       11.90      1.50 o
  -4  11   1        5.13        1.24      1.29 o
  -3  11   1       20.33       23.90      1.33 o
  -2  11   1        4.91        4.78      0.84 o
  -1  11   1        0.10        0.50      0.69 o
   0  11   1       23.88       26.16      2.39 o
   1  11   1       33.87       36.73      3.68 o
   2  11   1       10.12        9.57      2.21 o
   3  11   1        4.75        4.05      1.84 o
  -6  12   1        4.63        2.82      1.15 o
  -5  12   1        1.65        1.92      1.15 o
  -4  12   1        7.44        7.73      2.21 o
  -3  12   1       26.96       29.35      1.41 o
  -2  12   1        7.35        9.11      1.07 o
  -1  12   1        4.45        4.58      1.15 o
   0  12   1        0.77        0.00      1.10 o
   1  12   1       29.50       32.25      2.20 o
   2  12   1        0.92        1.47      1.84 o
  -5  13   1        0.00        0.69      1.15 o
  -4  13   1       26.11       27.14      2.30 o
  -3  13   1        0.14        0.17      0.80 o
  -2  13   1       24.82       26.32      1.61 o
  -1  13   1        0.02        0.14      1.66 o
   0  13   1        2.43        1.84      1.47 o
   1  13   1       23.20       24.00      2.76 o
  -3  14   1        9.55       10.42      1.17 o
  -2  14   1        1.24        0.37      0.95 o
  -1  14   1        0.00       -0.74      1.10 o
   1 -14   2        0.64       -0.78      1.15 o
   2 -14   2        4.24        5.46      1.66 o
   3 -14   2        9.87        9.25      1.28 o
  -1 -13   2        0.05        0.20      1.47 o
   0 -13   2        0.81       -0.74      1.47 o
   1 -13   2        0.03       -0.26      0.88 o
   2 -13   2        0.01       -0.63      0.88 o
   3 -13   2       12.04       10.00      1.11 o
   4 -13   2        0.01        1.14      0.94 o
   5 -13   2        0.32        5.15      2.58 o
  -3 -12   2        5.80        2.37      1.41 o
  -2 -12   2       20.44       25.73      2.20 o
  -1 -12   2        4.58        6.02      1.41 o
   0 -12   2       39.55       48.41      2.20 o
   1 -12   2       16.24       15.38      1.58 o
   2 -12   2       11.26       12.69      1.33 o
   3 -12   2        6.75        7.45      0.81 o
   4 -12   2        0.11       -0.46      0.60 o
   5 -12   2        0.03        0.45      1.15 o
  -3 -11   2        9.99       11.17      1.68 o
  -2 -11   2        2.82        2.29      1.15 o
  -1 -11   2        1.66        2.62      2.02 o
   0 -11   2        6.89        7.00      1.30 o
   1 -11   2       14.38       13.24      1.38 o
   2 -11   2        1.51        0.82      0.67 o
   3 -11   2       79.56       80.49      2.20 o
   4 -11   2        1.63        0.46      0.54 o
   5 -11   2        7.18        5.17      1.38 o
   6 -11   2        2.10        2.31      1.36 o
  -4 -10   2        1.41        2.32      0.97 o
  -3 -10   2        7.70        7.71      1.73 o
  -2 -10   2        7.50        8.46      1.41 o
  -1 -10   2       19.64       21.23      1.33 o
   0 -10   2        1.79        1.61      0.69 o
   1 -10   2       24.57       21.98      1.05 o
   2 -10   2       72.14       70.89      3.12 o
   3 -10   2        8.36       10.33      0.84 o
   4 -10   2        3.16        2.69      0.37 o
   5 -10   2        0.20        0.80      0.80 o
   6 -10   2       28.36       26.01      1.73 o
   7 -10   2        6.00        6.83      1.24 o
  -5  -9   2        1.23       -0.40      0.80 o
  -4  -9   2        1.07        0.88      0.92 o
  -3  -9   2       32.98       27.01      2.38 o
  -2  -9   2       41.15       40.72      1.59 o
  -1  -9   2       50.25       46.49      1.51 o
   0  -9   2        4.95        4.51      0.61 o
   1  -9   2        0.02       -0.52      0.52 o
   2  -9   2     1068.83     1049.08     13.71 o
   3  -9   2       85.69       81.88      1.85 o
   4  -9   2        0.61        1.24      0.69 o
   5  -9   2       15.37       14.05      1.29 o
   6  -9   2        0.66       -0.44      1.32 o
   7  -9   2        0.52        0.27      0.84 o
  -5  -8   2        2.87        3.73      0.87 o
  -4  -8   2       66.83       64.63      3.87 o
  -3  -8   2        0.53        0.83      0.58 o
  -2  -8   2       19.27       10.94      0.80 o
  -1  -8   2       18.74       19.13      0.86 o
   0  -8   2       52.66       49.46      0.94 o
   1  -8   2       35.74       35.19      1.00 o
   2  -8   2       44.87       41.62      1.19 o
   3  -8   2       32.10       32.93      1.04 o
   4  -8   2        1.75        2.69      0.89 o
   5  -8   2       38.89       39.95      1.83 o
   6  -8   2        0.09        0.44      0.76 o
   7  -8   2        7.10        9.81      1.29 o
  -6  -7   2        6.10        5.70      1.56 o
  -5  -7   2        9.18        7.81      1.41 o
  -4  -7   2        0.04        0.00      0.69 o
  -3  -7   2      112.43       87.60      2.11 o
  -2  -7   2       78.52       86.84      1.71 o
  -1  -7   2       49.60       45.86      1.02 o
   0  -7   2      194.17      205.60      2.37 o
   1  -7   2      236.08      220.52      2.80 o
   2  -7   2        1.24        1.96      0.32 o
   3  -7   2      213.87      218.48      3.39 o
   4  -7   2        5.69        6.18      0.67 o
   5  -7   2       24.75       24.38      1.41 o
   6  -7   2        8.32        3.66      0.80 o
   7  -7   2        0.08        0.12      0.80 o
  -6  -6   2        3.68        4.23      1.30 o
  -5  -6   2        0.14       -0.78      0.78 o
  -4  -6   2       10.62        9.29      1.27 o
  -3  -6   2       62.54       67.68      1.69 o
  -2  -6   2       48.82       54.44      1.12 o
  -1  -6   2       21.60       18.35      0.74 o
   0  -6   2      918.81      915.52      9.18 o
   1  -6   2       86.53       94.73      1.30 o
   2  -6   2       35.79       33.63      0.83 o
   3  -6   2      183.83      181.78      2.04 o
   4  -6   2      115.37      123.99      2.65 o
   5  -6   2       89.42       87.65      2.60 o
   6  -6   2       13.30        8.68      1.18 o
   7  -6   2        0.14        0.96      0.76 o
   8  -6   2       27.23       22.64      2.03 o
  -7  -5   2       15.68       12.92      2.08 o
  -6  -5   2        0.15        1.29      2.21 o
  -5  -5   2       24.79       22.63      1.82 o
  -4  -5   2        6.58        9.11      1.08 o
  -3  -5   2      314.22      271.66      3.87 o
  -2  -5   2       89.17       87.88      1.31 o
  -1  -5   2      587.66      613.84      6.12 o
   0  -5   2      290.37      283.45      3.47 o
   1  -5   2      237.73      224.90      2.58 o
   2  -5   2       25.02       25.76      0.55 o
   3  -5   2      197.06      212.26      2.31 o
   4  -5   2      126.74      135.93      2.13 o
   5  -5   2      193.01      199.37      3.73 o
   6  -5   2        6.52        4.72      0.80 o
   7  -5   2        4.06        6.16      1.84 o
   8  -5   2        1.59        3.16      1.66 o
  -7  -4   2        0.41        1.29      1.30 o
  -6  -4   2       16.14       13.06      1.82 o
  -5  -4   2        6.84        5.30      1.06 o
  -4  -4   2       86.26       80.71      1.72 o
  -3  -4   2        1.67        1.52      0.28 o
  -2  -4   2      221.41      197.29      2.27 o
  -1  -4   2     2639.04     3013.69     29.62 o
   0  -4   2      640.42      656.55      7.30 o
   1  -4   2      338.91      292.48      3.20 o
   2  -4   2      214.78      180.80      1.94 o
   3  -4   2       91.37       85.93      1.36 o
   4  -4   2       16.03       15.84      0.56 o
   5  -4   2      193.24      207.23      3.44 o
   6  -4   2        0.02        0.69      0.48 o
   7  -4   2        5.63        7.51      1.02 o
   8  -4   2        1.19       -0.28      0.95 o
  -7  -3   2        1.88        1.14      1.29 o
  -6  -3   2       64.82       66.04      3.12 o
  -5  -3   2      802.67      805.35     14.58 o
  -4  -3   2      401.84      369.18      6.44 o
  -3  -3   2       62.17       65.40      1.27 o
  -2  -3   2      118.37      143.68      1.77 o
  -1  -3   2      862.20      833.35      8.42 o
   0  -3   2      128.40      133.03      1.72 o
   1  -3   2        9.94        7.01      0.26 o
   2  -3   2        0.79        3.26      0.23 o
   3  -3   2       38.43       38.40      0.77 o
   4  -3   2      105.79       96.78      1.52 o
   5  -3   2        7.84       10.47      0.63 o
   6  -3   2        1.32        2.58      1.04 o
   7  -3   2        1.04        3.10      1.16 o
   8  -3   2        1.79        0.49      0.80 o
  -8  -2   2        0.19       -0.37      0.91 o
  -7  -2   2        0.75        1.80      1.15 o
  -6  -2   2      124.79      128.40      4.55 o
  -5  -2   2        8.37        8.06      1.12 o
  -4  -2   2       57.63       65.33      1.15 o
  -3  -2   2       19.13       17.95      0.47 o
  -2  -2   2      364.23      366.78      3.86 o
  -1  -2   2     1034.71      967.89     11.49 o
   0  -2   2     1110.80     1039.08     18.46 o
   1  -2   2     8132.09     8186.24     80.14 o
   2  -2   2      786.83      798.71      7.91 o
   3  -2   2      671.90      698.48      7.69 o
   4  -2   2        1.97        1.17      0.27 o
   5  -2   2      138.43      152.60      2.64 o
   6  -2   2       21.87       20.79      2.82 o
   7  -2   2        0.90        1.66      0.91 o
   8  -2   2        8.17        8.74      3.50 o
  -8  -1   2        1.31        2.08      1.06 o
  -7  -1   2       21.06       26.95      2.20 o
  -6  -1   2       35.01       35.35      4.41 o
  -5  -1   2        2.46        0.41      0.48 o
  -4  -1   2        1.77        2.49      0.39 o
  -3  -1   2      256.68      266.14      2.79 o
  -2  -1   2      313.70      314.98      3.56 o
  -1  -1   2      391.91      406.93      4.93 o
   0  -1   2      103.26       96.56      1.19 o
   1  -1   2     6286.26     6313.64     65.68 o
   2  -1   2       11.68       10.45      0.32 o
   3  -1   2      535.07      511.18      5.75 o
   4  -1   2       27.35       32.56      0.91 o
   5  -1   2       98.44      103.30      2.90 o
   6  -1   2       35.38       30.88      2.00 o
   7  -1   2       20.40       20.29      1.70 o
   8  -1   2        2.52        0.98      1.06 o
  -8   0   2        3.96        3.92      1.06 o
  -7   0   2        6.37        7.52      1.12 o
  -6   0   2       49.44       51.23      2.60 o
  -5   0   2        0.84        2.53      0.44 o
  -4   0   2      168.64      174.24      2.44 o
  -3   0   2      658.17      696.79      9.21 o
  -2   0   2      169.68      174.08      2.75 o
  -1   0   2       63.82       56.59      0.75 o
   0   0   2     1729.16     1682.89     52.75 o
   1   0   2     6700.70     6840.85     76.71 o
   2   0   2     1801.54     1834.44     18.95 o
   3   0   2      475.30      503.78      5.18 o
   4   0   2        0.07        0.37      0.25 o
   5   0   2        0.91        0.74      0.69 o
   6   0   2       10.46        9.57      1.13 o
   7   0   2       12.09       10.90      1.40 o
   8   0   2       18.59       24.51      2.81 o
  -8   1   2        2.81        2.07      0.97 o
  -7   1   2        0.50        0.88      0.76 o
  -6   1   2       26.30       26.05      1.49 o
  -5   1   2       10.22       10.85      0.48 o
  -4   1   2     2400.16     2500.71     60.09 o
  -3   1   2       52.18       58.31      1.55 o
  -2   1   2      331.56      315.68      5.51 o
  -1   1   2        4.69        3.23      0.15 o
   0   1   2     1566.52     1592.34     15.28 o
   1   1   2     3482.58     3526.46     38.97 o
   2   1   2      518.55      532.87      6.91 o
   3   1   2      220.35      215.74      2.44 o
   4   1   2        0.20        0.53      0.29 o
   5   1   2       63.08       69.25      2.34 o
   6   1   2        1.22       -0.76      0.76 o
   7   1   2       14.60       18.83      1.70 o
  -8   2   2       79.00       85.41      4.06 o
  -7   2   2        5.96        2.70      0.85 o
  -6   2   2        8.10        7.34      1.17 o
  -5   2   2        6.51       11.06      0.50 o
  -4   2   2      380.16      405.69      5.18 o
  -3   2   2       41.17       41.68      1.10 o
  -2   2   2       12.82       10.71      0.84 o
  -1   2   2     1599.68     1596.15     16.66 o
   0   2   2      227.87      256.54      3.07 o
   1   2   2      286.06      269.36      2.71 o
   2   2   2      381.31      386.56      4.41 o
   3   2   2        5.13        4.54      0.31 o
   4   2   2        6.80       11.62      0.48 o
   5   2   2        1.29        3.13      1.04 o
   6   2   2       11.54       11.16      1.79 o
   7   2   2      183.79      203.03      5.38 o
  -8   3   2        3.63        4.72      1.12 o
  -7   3   2        1.79        3.47      0.85 o
  -6   3   2       60.31       60.42      1.79 o
  -5   3   2       32.38       28.04      0.74 o
  -4   3   2        6.01        5.16      0.36 o
  -3   3   2       30.71       32.78      0.70 o
  -2   3   2      703.25      706.85      8.24 o
  -1   3   2      249.05      244.06      2.59 o
   0   3   2      279.77      293.14      3.61 o
   1   3   2      452.35      450.73      4.41 o
   2   3   2      619.47      681.97      7.51 o
   3   3   2        5.39       12.04      0.55 o
   4   3   2        4.81        5.04      0.60 o
   5   3   2       44.64       50.59      2.60 o
   6   3   2        0.21        0.95      1.00 o
   7   3   2        2.16        1.10      1.06 o
  -8   4   2        0.60        0.74      0.66 o
  -7   4   2        4.29        5.64      1.22 o
  -6   4   2       28.65       30.19      1.29 o
  -5   4   2       39.94       45.88      1.00 o
  -4   4   2        1.03        0.69      0.19 o
  -3   4   2       39.57       38.93      0.68 o
  -2   4   2      446.13      485.64      5.43 o
  -1   4   2      533.46      582.75      5.94 o
   0   4   2       10.81       13.54      0.54 o
   1   4   2        9.16        8.12      0.34 o
   2   4   2      441.21      463.61      4.97 o
   3   4   2       48.46       36.03      2.07 o
   4   4   2        7.76        5.66      0.81 o
   5   4   2       20.53       20.01      0.94 o
   6   4   2        8.72        7.58      1.56 o
   7   4   2        0.19        0.98      1.06 o
  -8   5   2        1.83        0.84      0.88 o
  -7   5   2       35.07       30.69      1.41 o
  -6   5   2      174.07      172.24      3.79 o
  -5   5   2       57.66       50.82      1.16 o
  -4   5   2       11.34       12.10      0.45 o
  -3   5   2       58.25       62.17      0.96 o
  -2   5   2      470.24      574.32      5.95 o
  -1   5   2        0.15        1.49      0.42 o
   0   5   2      125.16      132.63      1.84 o
   1   5   2      460.69      442.25      4.49 o
   2   5   2       58.19       56.16      1.09 o
   3   5   2       47.60       50.28      1.89 o
   4   5   2        4.83        4.41      0.76 o
   5   5   2       81.22       81.57      2.29 o
   6   5   2       12.82       14.51      1.94 o
  -8   6   2        2.86        2.39      0.95 o
  -7   6   2      279.34      283.92      5.84 o
  -6   6   2      249.97      252.34      5.14 o
  -5   6   2       42.71       52.55      1.46 o
  -4   6   2        3.05        2.15      0.35 o
  -3   6   2      190.00      229.98      3.54 o
  -2   6   2      311.82      378.80      4.74 o
  -1   6   2      749.55      740.85      7.27 o
   0   6   2       20.95       27.00      0.73 o
   1   6   2        7.27        8.53      0.41 o
   2   6   2        0.09        0.67      0.44 o
   3   6   2        9.28        8.85      1.30 o
   4   6   2        0.79        0.49      0.64 o
   5   6   2       23.55       22.33      1.93 o
   6   6   2        4.97        4.60      1.56 o
  -8   7   2        1.65        2.21      0.90 o
  -7   7   2       40.56       32.19      1.61 o
  -6   7   2       43.21       53.35      1.95 o
  -5   7   2       47.59       53.23      1.78 o
  -4   7   2       22.79       20.43      0.89 o
  -3   7   2       43.00       46.62      1.23 o
  -2   7   2        9.70        9.08      0.45 o
  -1   7   2      294.67      297.42      3.49 o
   0   7   2        1.70        1.74      0.33 o
   1   7   2      224.03      220.24      2.64 o
   2   7   2        8.71        7.57      0.96 o
   3   7   2       11.19       12.08      1.12 o
   4   7   2       26.59       19.92      1.40 o
   5   7   2       54.62       58.90      2.14 o
  -8   8   2        4.96        3.24      2.02 o
  -7   8   2        0.00       -0.32      0.88 o
  -6   8   2        1.87        1.17      0.80 o
  -5   8   2       20.98       24.24      1.29 o
  -4   8   2        9.28        9.54      1.03 o
  -3   8   2       22.40       21.47      0.79 o
  -2   8   2       56.72       52.09      1.33 o
  -1   8   2      516.21      517.52      7.09 o
   0   8   2     1078.46     1036.77     13.51 o
   1   8   2        0.07        0.06      0.41 o
   2   8   2       62.95       66.70      2.26 o
   3   8   2        0.97        1.94      0.84 o
   4   8   2       10.26       11.63      1.53 o
   5   8   2        3.04        1.58      0.93 o
  -7   9   2        0.06       -0.05      0.95 o
  -6   9   2        0.46        0.74      1.84 o
  -5   9   2       80.67       67.15      2.83 o
  -4   9   2       15.68       12.98      1.41 o
  -3   9   2       42.35       44.66      1.30 o
  -2   9   2        5.40        5.82      0.57 o
  -1   9   2      381.29      366.70      5.42 o
   0   9   2       55.13       64.25      2.05 o
   1   9   2        2.71        2.18      0.75 o
   2   9   2       13.24       15.12      1.05 o
   3   9   2       18.06       17.64      2.68 o
   4   9   2        4.35        5.89      1.12 o
  -7  10   2        0.32       -0.16      0.88 o
  -6  10   2        3.24        3.60      1.15 o
  -5  10   2       41.26       32.24      2.03 o
  -4  10   2        8.81        6.94      1.22 o
  -3  10   2       68.13       75.46      2.51 o
  -2  10   2        1.55        1.58      0.50 o
  -1  10   2        0.13       -0.41      0.48 o
   0  10   2       63.64       65.27      4.41 o
   1  10   2       26.73       24.87      1.84 o
   2  10   2        2.05        0.37      0.88 o
   3  10   2        6.67        4.78      1.30 o
   4  10   2        0.00        0.37      1.10 o
  -6  11   2        8.58        7.49      2.21 o
  -5  11   2       27.41       22.83      1.94 o
  -4  11   2       45.94       48.74      3.50 o
  -3  11   2       91.99       92.63      2.58 o
  -2  11   2        2.14        1.61      0.69 o
  -1  11   2        3.88        3.99      0.85 o
   0  11   2       10.68        8.85      1.47 o
   1  11   2       20.19       22.77      1.94 o
   2  11   2       23.22       22.44      2.94 o
   3  11   2        0.60       -0.37      1.47 o
  -6  12   2        0.70        2.35      1.22 o
  -5  12   2        1.31        1.76      1.15 o
  -4  12   2       45.16       43.07      4.05 o
  -3  12   2       12.82       14.66      1.13 o
  -2  12   2       14.68       15.89      2.50 o
  -1  12   2        0.47        0.53      1.10 o
   0  12   2        1.03        1.10      1.10 o
   1  12   2      138.07      151.94      6.62 o
   2  12   2       24.42       33.11      3.68 o
  -5  13   2        1.09       -1.06      1.15 o
  -4  13   2       26.87       27.91      2.46 o
  -3  13   2       50.46       62.31      2.18 o
  -2  13   2        4.83        7.01      1.07 o
  -1  13   2        1.83        2.58      1.47 o
   0  13   2        0.20        0.00      1.10 o
   1  13   2        0.14        0.74      1.84 o
  -3  14   2        4.84        4.15      0.99 o
  -2  14   2        0.43        1.52      0.95 o
   1 -14   3       16.30       19.87      2.03 o
   2 -14   3        7.06        8.60      1.50 o
   3 -14   3        0.80        0.60      0.95 o
  -1 -13   3       10.82       14.67      3.50 o
   0 -13   3       16.77       18.46      1.77 o
   1 -13   3       37.93       44.68      2.17 o
   2 -13   3        7.36        8.15      1.29 o
   3 -13   3        1.30        1.51      0.84 o
   4 -13   3        0.17       -0.23      1.07 o
  -3 -12   3       12.74       13.90      2.03 o
  -2 -12   3        3.86        6.44      1.56 o
  -1 -12   3        0.00       -1.33      1.66 o
   0 -12   3       10.35        7.90      1.26 o
   1 -12   3       18.97       17.55      1.79 o
   2 -12   3        1.59        2.15      0.71 o
   3 -12   3        2.84        3.13      0.77 o
   4 -12   3        0.64       -0.53      0.59 o
   5 -12   3        0.06        1.09      1.02 o
  -4 -11   3        8.43       12.64      1.77 o
  -3 -11   3       15.58       16.63      1.94 o
  -2 -11   3        2.18        2.41      1.47 o
  -1 -11   3       28.65       29.39      2.03 o
   0 -11   3        2.23        1.50      0.86 o
   1 -11   3       13.87       13.82      2.22 o
   2 -11   3      285.36      290.78      6.16 o
   3 -11   3       43.80       38.04      1.47 o
   4 -11   3        9.37       11.43      0.91 o
   5 -11   3       11.49       12.09      1.46 o
   6 -11   3        0.02        0.53      1.02 o
  -4 -10   3        2.14        1.42      0.91 o
  -3 -10   3       47.68       48.70      2.10 o
  -2 -10   3        0.06       -0.05      0.92 o
  -1 -10   3      103.75       84.95      2.61 o
   0 -10   3        5.39        6.20      1.03 o
   1 -10   3       47.08       46.28      1.50 o
   2 -10   3      376.77      376.89      5.71 o
   3 -10   3      190.48      177.52      3.51 o
   4 -10   3        8.85        8.78      0.62 o
   5 -10   3       27.72       31.74      1.89 o
   6 -10   3        0.89        0.91      0.97 o
  -5  -9   3       18.49       18.60      1.41 o
  -4  -9   3       18.24       20.57      1.56 o
  -3  -9   3        1.04        2.45      0.85 o
  -2  -9   3      232.33      198.82      5.42 o
  -1  -9   3       64.16       53.36      1.47 o
   0  -9   3       10.03        8.27      0.71 o
   1  -9   3      117.55      108.12      2.27 o
   2  -9   3      582.28      572.48      8.00 o
   3  -9   3       41.28       39.76      1.27 o
   4  -9   3        0.31        0.80      0.33 o
   5  -9   3       18.16       22.17      1.51 o
   6  -9   3        0.90        0.90      0.84 o
   7  -9   3        1.14       -0.54      0.84 o
  -6  -8   3       52.31       65.09      4.05 o
  -5  -8   3        0.76       -0.27      0.63 o
  -4  -8   3       17.20       18.93      1.33 o
  -3  -8   3        0.14        0.00      0.49 o
  -2  -8   3      380.82      321.28      8.97 o
  -1  -8   3       59.65       50.21      1.47 o
   0  -8   3        0.16       -0.25      0.25 o
   1  -8   3      159.66      157.69      2.42 o
   2  -8   3        1.34        2.26      0.44 o
   3  -8   3       65.78       68.31      1.64 o
   4  -8   3       16.16       17.65      1.19 o
   5  -8   3        3.23        5.15      0.97 o
   6  -8   3        0.31        0.26      0.76 o
   7  -8   3        0.11       -0.47      1.24 o
  -6  -7   3       28.43       29.39      2.60 o
  -5  -7   3        4.05        6.21      1.41 o
  -4  -7   3       16.75       16.14      0.99 o
  -3  -7   3        0.78        0.29      0.54 o
  -2  -7   3       10.09       13.84      0.80 o
  -1  -7   3       32.59       31.49      1.09 o
   0  -7   3       15.71       14.20      0.56 o
   1  -7   3      133.65      115.74      1.81 o
   2  -7   3       68.24       69.74      1.32 o
   3  -7   3       28.67       26.82      1.28 o
   4  -7   3        4.93        4.42      0.62 o
   5  -7   3        7.36        8.64      1.08 o
   6  -7   3        3.58        1.06      1.14 o
   7  -7   3       24.84       30.28      2.05 o
  -6  -6   3        2.09        0.69      1.15 o
  -5  -6   3        4.28        5.00      1.51 o
  -4  -6   3       96.71       96.01      2.34 o
  -3  -6   3       53.57       47.18      2.20 o
  -2  -6   3       78.47       96.44      1.87 o
  -1  -6   3        6.31        2.06      0.29 o
   0  -6   3      107.12      122.90      1.76 o
   1  -6   3      161.00      162.93      2.28 o
   2  -6   3        0.08        0.20      0.20 o
   3  -6   3       57.44       53.20      0.89 o
   4  -6   3      517.66      549.53      8.71 o
   5  -6   3        3.54        5.23      0.76 o
   6  -6   3        0.07       -0.18      0.65 o
   7  -6   3        3.52        3.61      1.29 o
  -7  -5   3        3.22        4.23      1.56 o
  -6  -5   3        1.52        2.21      1.15 o
  -5  -5   3       81.35       81.15      2.90 o
  -4  -5   3      559.72      541.73      7.60 o
  -3  -5   3       13.76       10.02      0.81 o
  -2  -5   3       66.35       62.54      1.17 o
  -1  -5   3      471.36      516.30      5.56 o
   0  -5   3     1017.78     1188.12     12.02 o
   1  -5   3       57.28       56.01      1.11 o
   2  -5   3      202.04      226.15      2.66 o
   3  -5   3       68.13       60.14      0.92 o
   4  -5   3        0.10        0.18      0.35 o
   5  -5   3       36.33       40.50      1.54 o
   6  -5   3        6.76        8.97      0.97 o
   7  -5   3        2.05        3.85      1.15 o
   8  -5   3        1.77        1.31      1.15 o
  -7  -4   3        2.17        4.88      1.41 o
  -6  -4   3        9.96        8.23      1.33 o
  -5  -4   3      439.84      414.46      8.49 o
  -4  -4   3      208.59      199.07      4.04 o
  -3  -4   3      160.96      164.54      2.52 o
  -2  -4   3       85.27      111.84      1.93 o
  -1  -4   3     1891.62     2083.47     20.68 o
   0  -4   3      319.88      331.94      3.63 o
   1  -4   3      468.10      442.27      4.69 o
   2  -4   3      400.77      446.56      4.75 o
   3  -4   3      445.75      407.35      4.07 o
   4  -4   3        0.37        0.04      0.29 o
   5  -4   3        8.40        9.94      0.85 o
   6  -4   3       10.28       12.09      0.89 o
   7  -4   3        4.60        6.84      1.02 o
   8  -4   3        6.70        5.45      1.41 o
  -7  -3   3        6.04        7.91      1.56 o
  -6  -3   3        7.79        9.86      1.27 o
  -5  -3   3     1023.53     1021.00     18.04 o
  -4  -3   3       99.55       92.90      1.75 o
  -3  -3   3        3.43        2.96      0.20 o
  -2  -3   3        1.11        2.59      0.26 o
  -1  -3   3      359.35      343.87      4.04 o
   0  -3   3      745.16      708.46      7.22 o
   1  -3   3      795.99      747.22      7.60 o
   2  -3   3      800.60      854.10      8.48 o
   3  -3   3      344.73      360.41      3.83 o
   4  -3   3       38.14       38.25      0.89 o
   5  -3   3        0.09        0.34      0.37 o
   6  -3   3       35.53       40.34      1.73 o
   7  -3   3        3.51        5.91      1.02 o
   8  -3   3        3.74        2.85      1.50 o
  -8  -2   3        2.59       -0.20      1.84 o
  -7  -2   3        3.40        4.78      1.30 o
  -6  -2   3        5.92        3.40      0.94 o
  -5  -2   3      307.74      321.89      5.73 o
  -4  -2   3       33.03       33.72      0.97 o
  -3  -2   3      439.83      426.22      4.91 o
  -2  -2   3        0.17        0.21      0.14 o
  -1  -2   3      939.56      892.12     10.61 o
   0  -2   3      267.70      250.28      2.89 o
   1  -2   3     2688.62     2618.66     25.68 o
   2  -2   3        7.64       18.47      0.44 o
   3  -2   3       65.83       61.11      0.89 o
   4  -2   3       11.04       11.22      0.57 o
   5  -2   3       57.37       64.50      1.83 o
   6  -2   3        1.47        2.32      0.76 o
   7  -2   3       13.40       15.54      2.58 o
   8  -2   3        0.35       -0.59      0.80 o
  -8  -1   3        0.00       -0.16      0.91 o
  -7  -1   3       12.47       11.42      1.84 o
  -6  -1   3        2.19        2.02      1.17 o
  -5  -1   3        3.32        2.05      0.43 o
  -4  -1   3       60.39       60.85      1.14 o
  -3  -1   3      334.38      299.27      3.44 o
  -2  -1   3       96.15       98.80      1.18 o
  -1  -1   3      254.50      261.43      2.99 o
   0  -1   3      374.17      369.81      4.85 o
   1  -1   3    36182.02    35560.07    340.29 o
   2  -1   3      553.74      527.16      6.88 o
   3  -1   3      274.59      255.77      3.00 o
   4  -1   3       76.74       81.97      1.54 o
   5  -1   3       23.05       25.54      1.49 o
   6  -1   3       65.25       65.99      2.55 o
   7  -1   3        0.12       -0.70      0.79 o
   8  -1   3        0.00        1.40      1.41 o
  -8   0   3        1.12       -0.76      0.76 o
  -7   0   3        2.03        1.47      1.47 o
  -6   0   3        1.90        1.95      0.76 o
  -5   0   3       21.35       26.53      0.70 o
  -4   0   3       79.53       94.52      1.57 o
  -3   0   3      758.28      874.14     12.69 o
  -2   0   3      369.93      383.92      5.16 o
  -1   0   3      927.66      922.81      9.77 o
   0   0   3      103.05      106.29      1.54 o
   1   0   3     1706.06     1738.24     17.84 o
   2   0   3      148.00      146.39      2.04 o
   3   0   3      100.12       81.60      1.24 o
   4   0   3       25.11       29.93      0.88 o
   5   0   3       21.26       21.37      1.33 o
   6   0   3       17.14       13.26      1.27 o
   7   0   3        5.76        6.35      1.19 o
  -8   1   3       16.84       15.89      1.55 o
  -7   1   3       14.79       13.67      1.58 o
  -6   1   3        9.00        6.95      0.97 o
  -5   1   3        0.26        0.61      0.34 o
  -4   1   3        0.09        0.98      0.47 o
  -3   1   3      617.14      654.65     11.18 o
  -2   1   3      178.95      193.58      3.07 o
  -1   1   3    11394.13    11322.58    129.15 o
   0   1   3      568.37      525.64      6.18 o
   1   1   3      160.79      146.55      1.68 o
   2   1   3        5.77        5.55      0.34 o
   3   1   3       14.33       17.79      0.61 o
   4   1   3       25.86       29.33      0.84 o
   5   1   3        0.25        0.80      0.88 o
   6   1   3        0.01        0.23      0.69 o
   7   1   3      132.91      126.75      4.04 o
  -8   2   3       24.06       24.70      1.76 o
  -7   2   3        0.00        0.37      0.64 o
  -6   2   3        0.43        0.37      0.27 o
  -5   2   3        4.06        5.78      0.48 o
  -4   2   3       76.95       77.92      2.12 o
  -3   2   3      273.55      296.26      5.45 o
  -2   2   3     1546.21     1555.80     32.57 o
  -1   2   3     4271.01     4283.30     73.81 o
   0   2   3      117.78      109.29      1.29 o
   1   2   3      199.68      183.12      2.21 o
   2   2   3        4.12        8.44      0.42 o
   3   2   3      925.16      926.13      9.87 o
   4   2   3       36.81       32.21      1.18 o
   5   2   3       12.24       15.20      1.33 o
   6   2   3       26.54       25.45      3.48 o
   7   2   3        0.03        1.28      1.12 o
  -8   3   3       10.82        7.18      1.26 o
  -7   3   3        6.93       10.06      1.19 o
  -6   3   3        4.57        2.65      0.32 o
  -5   3   3       13.12       17.33      0.56 o
  -4   3   3       35.30       39.78      0.78 o
  -3   3   3       59.97       58.77      1.10 o
  -2   3   3     1098.22     1154.06     13.31 o
  -1   3   3     1398.24     1531.93     17.40 o
   0   3   3        9.88       11.91      0.37 o
   1   3   3       28.49       18.55      0.45 o
   2   3   3        6.41        8.49      0.39 o
   3   3   3       66.69       66.41      1.73 o
   4   3   3      114.00      108.12      2.76 o
   5   3   3        2.64        1.25      0.53 o
   6   3   3       61.48       62.42      2.61 o
   7   3   3       18.90       17.38      1.83 o
  -8   4   3        0.01       -0.68      0.92 o
  -7   4   3        4.79        6.51      0.86 o
  -6   4   3        5.34        6.42      0.51 o
  -5   4   3      114.87      118.85      1.91 o
  -4   4   3       18.00       12.18      0.47 o
  -3   4   3        0.98        0.11      0.17 o
  -2   4   3     2066.03     2319.04     24.69 o
  -1   4   3      670.26      653.96      6.67 o
   0   4   3      166.07      173.69      1.92 o
   1   4   3      339.54      349.33      3.61 o
   2   4   3        1.16        0.97      0.27 o
   3   4   3       13.70       18.89      1.19 o
   4   4   3       35.11       33.37      1.51 o
   5   4   3        7.46        6.86      1.27 o
   6   4   3        7.76        8.00      1.37 o
  -8   5   3        1.79        0.00      0.66 o
  -7   5   3       32.64       38.62      3.82 o
  -6   5   3      484.45      521.72      9.30 o
  -5   5   3       59.63       67.42      1.21 o
  -4   5   3        1.36        1.08      0.19 o
  -3   5   3      151.33      151.52      1.99 o
  -2   5   3      119.18      146.21      1.76 o
  -1   5   3        5.72        7.08      0.31 o
   0   5   3        7.39        9.20      0.39 o
   1   5   3       57.79       52.03      0.93 o
   2   5   3        0.08        0.48      0.33 o
   3   5   3        1.23        1.23      0.81 o
   4   5   3        8.86        7.79      0.88 o
   5   5   3        0.15       -0.46      0.72 o
   6   5   3        8.03       10.55      1.76 o
  -8   6   3        0.01       -0.66      0.66 o
  -7   6   3        0.24        1.43      0.68 o
  -6   6   3      140.27      130.57      4.52 o
  -5   6   3        6.87        5.90      0.54 o
  -4   6   3       63.99       59.78      1.32 o
  -3   6   3       41.19       34.24      0.79 o
  -2   6   3        3.70        3.55      0.29 o
  -1   6   3      106.36      109.50      1.52 o
   0   6   3        0.27        0.11      0.21 o
   1   6   3       30.31       30.26      0.75 o
   2   6   3      254.24      254.83      4.31 o
   3   6   3        0.01       -0.26      0.55 o
   4   6   3      140.58      135.86      3.46 o
   5   6   3        0.22        0.47      0.80 o
   6   6   3        0.00        0.92      1.66 o
  -8   7   3        3.54        3.56      0.99 o
  -7   7   3       17.85       23.66      1.38 o
  -6   7   3       55.95       57.59      3.25 o
  -5   7   3        6.89        8.60      0.80 o
  -4   7   3      120.50      117.46      2.41 o
  -3   7   3       17.76       19.28      0.89 o
  -2   7   3       29.93       30.46      0.94 o
  -1   7   3       32.59       31.67      0.79 o
   0   7   3     1421.70     1424.62     14.29 o
   1   7   3        3.97        5.39      0.44 o
   2   7   3      226.94      226.35      4.12 o
   3   7   3       10.96       11.46      1.12 o
   4   7   3       23.00       19.84      2.00 o
   5   7   3       14.50       15.04      1.33 o
  -8   8   3        0.35        0.18      0.95 o
  -7   8   3        0.54        1.52      0.95 o
  -6   8   3        5.84        6.03      1.29 o
  -5   8   3       15.81       13.47      1.22 o
  -4   8   3        0.70        0.15      0.74 o
  -3   8   3       30.80       23.89      0.82 o
  -2   8   3       19.02       16.74      0.76 o
  -1   8   3       63.86       60.32      1.46 o
   0   8   3        9.54        9.76      1.26 o
   1   8   3      317.13      326.77      5.37 o
   2   8   3      125.08      118.65      2.71 o
   3   8   3       23.10       23.47      1.49 o
   4   8   3        0.94        0.66      0.76 o
   5   8   3        1.99        1.13      0.91 o
  -7   9   3        1.32        2.39      0.95 o
  -6   9   3        5.22        2.81      0.95 o
  -5   9   3        8.28        8.56      1.15 o
  -4   9   3        0.01       -0.49      0.92 o
  -3   9   3        2.48        5.39      1.27 o
  -2   9   3        8.63        9.40      0.73 o
  -1   9   3       75.86       78.94      2.09 o
   0   9   3      550.53      560.24     10.51 o
   1   9   3        0.01       -0.65      0.65 o
   2   9   3       11.02       10.04      0.96 o
   3   9   3        2.86        2.58      0.85 o
   4   9   3        8.29        8.24      1.24 o
  -7  10   3        2.05        2.17      1.29 o
  -6  10   3        0.26        0.58      0.88 o
  -5  10   3        9.21        6.12      1.15 o
  -4  10   3       87.90       77.60      3.18 o
  -3  10   3        1.13        1.13      0.57 o
  -2  10   3        2.39        1.94      0.54 o
  -1  10   3       20.81       20.56      1.12 o
   0  10   3       11.00       10.83      1.25 o
   1  10   3        5.14        5.37      1.15 o
   2  10   3        0.96        0.18      1.04 o
   3  10   3        3.86        3.31      1.30 o
  -6  11   3        0.42       -0.95      0.95 o
  -5  11   3        2.77        2.86      1.15 o
  -4  11   3        1.33        1.47      1.04 o
  -3  11   3        0.09       -0.17      0.57 o
  -2  11   3        1.11        1.70      0.57 o
  -1  11   3        8.10        8.76      0.97 o
   0  11   3       47.76       47.09      2.94 o
   1  11   3        2.57        2.02      1.66 o
   2  11   3        0.56        0.00      1.84 o
   3  11   3        9.86       12.88      2.58 o
  -6  12   3        0.46        1.10      1.84 o
  -5  12   3        6.46        8.96      1.50 o
  -4  12   3        2.51        5.37      2.02 o
  -3  12   3       37.86       42.25      2.33 o
  -2  12   3        0.50        0.92      0.76 o
  -1  12   3       49.10       52.20      2.56 o
   0  12   3       12.43       10.67      1.84 o
   1  12   3        3.22        3.71      1.41 o
   2  12   3       56.33       65.85      4.78 o
  -5  13   3        1.74        0.74      2.21 o
  -4  13   3        9.92        7.87      1.50 o
  -3  13   3        1.14        0.90      0.74 o
  -2  13   3        0.02       -0.41      0.95 o
  -1  13   3       37.61       44.88      3.31 o
   0  13   3       10.03       10.67      1.84 o
   1 -14   4       74.77       87.19      5.89 o
   2 -14   4       23.65       26.77      2.11 o
  -1 -13   4        0.55        0.22      1.22 o
   0 -13   4        0.37        0.08      1.15 o
   1 -13   4        0.04        0.17      0.84 o
   2 -13   4        0.08       -0.20      0.84 o
   3 -13   4       11.01       11.02      1.09 o
   4 -13   4        4.86        4.74      0.85 o
  -3 -12   4       16.94       20.07      2.20 o
  -2 -12   4        1.12        0.49      1.15 o
  -1 -12   4       13.41       12.36      1.68 o
   0 -12   4        1.79        1.82      1.31 o
   1 -12   4        2.69        4.12      0.97 o
   2 -12   4        2.36        1.15      0.70 o
   3 -12   4        4.70        7.14      0.93 o
   4 -12   4       11.87        9.28      1.86 o
   5 -12   4        1.85        1.21      1.36 o
  -4 -11   4       28.03       30.74      3.50 o
  -3 -11   4        9.82       11.70      1.68 o
  -2 -11   4       19.58       21.46      1.94 o
  -1 -11   4       40.35       40.69      2.30 o
   0 -11   4        1.75        1.89      0.80 o
   1 -11   4        1.40        1.88      0.79 o
   2 -11   4        0.02        0.63      0.70 o
   3 -11   4      251.68      260.87      4.82 o
   4 -11   4        2.35        1.63      1.12 o
   5 -11   4        9.81       13.07      1.55 o
   6 -11   4        0.12       -0.50      1.02 o
  -4 -10   4        0.08       -0.69      0.69 o
  -3 -10   4       21.95       17.27      1.46 o
  -2 -10   4        4.11        4.05      1.84 o
  -1 -10   4        8.07        8.87      1.22 o
   0 -10   4        0.55        0.33      0.77 o
   1 -10   4       43.83       41.15      1.53 o
   2 -10   4       11.10        9.74      0.83 o
   3 -10   4       44.52       49.03      1.67 o
   4 -10   4        0.02        0.46      0.53 o
   5 -10   4        8.49        9.77      1.33 o
   6 -10   4        0.47        0.79      0.97 o
  -5  -9   4        0.00       -0.63      0.63 o
  -4  -9   4       17.33       20.88      1.51 o
  -3  -9   4        7.73        6.91      0.93 o
  -2  -9   4       53.25       34.21      1.53 o
  -1  -9   4      105.96      107.90      2.26 o
   0  -9   4       39.29       37.01      1.62 o
   1  -9   4      280.24      272.35      4.87 o
   2  -9   4      311.40      304.73      4.78 o
   3  -9   4       59.03       58.33      1.54 o
   4  -9   4        9.61       11.06      0.81 o
   5  -9   4        1.20        1.05      1.29 o
   6  -9   4        0.11       -0.15      0.80 o
   7  -9   4        0.07        0.12      0.87 o
  -6  -8   4       30.76       39.86      2.98 o
  -5  -8   4        0.75        0.41      0.62 o
  -4  -8   4        0.00       -0.21      0.62 o
  -3  -8   4        1.11       -0.31      0.52 o
  -2  -8   4       53.93       38.83      1.60 o
  -1  -8   4       24.16       26.10      1.47 o
   0  -8   4        6.77        6.01      0.46 o
   1  -8   4      256.66      258.77      4.11 o
   2  -8   4        2.05        1.68      0.50 o
   3  -8   4       32.72       32.82      1.12 o
   4  -8   4       11.53       12.56      1.77 o
   5  -8   4        4.65        6.33      0.97 o
   6  -8   4        0.82       -0.33      0.76 o
   7  -8   4        1.65        1.39      0.94 o
  -6  -7   4       16.84       19.63      2.20 o
  -5  -7   4        5.33        3.74      0.97 o
  -4  -7   4        0.49        0.24      0.50 o
  -3  -7   4      235.99      210.92      3.70 o
  -2  -7   4        0.59        1.40      0.49 o
  -1  -7   4       42.88       39.99      1.12 o
   0  -7   4        0.11        0.03      0.23 o
   1  -7   4      408.63      383.00      4.41 o
   2  -7   4        6.09        7.57      0.54 o
   3  -7   4        8.54        8.19      0.61 o
   4  -7   4       77.58       82.57      1.83 o
   5  -7   4        4.89        6.23      1.21 o
   6  -7   4        0.28        0.48      0.76 o
   7  -7   4        3.92        4.36      1.46 o
  -7  -6   4        0.54        0.37      1.30 o
  -6  -6   4        2.36        4.45      1.66 o
  -5  -6   4        4.67        5.25      0.97 o
  -4  -6   4       50.91       46.79      1.50 o
  -3  -6   4       43.59       41.68      1.33 o
  -2  -6   4       33.38       34.31      1.04 o
  -1  -6   4       81.35       57.29      1.11 o
   0  -6   4      930.37     1014.51     11.38 o
   1  -6   4       28.66       22.41      0.61 o
   2  -6   4       65.25       72.59      1.27 o
   3  -6   4      145.16      145.35      2.46 o
   4  -6   4       48.41       46.19      0.96 o
   5  -6   4        1.83        0.74      0.64 o
   6  -6   4        0.55        0.44      0.76 o
   7  -6   4        0.69        0.87      0.95 o
  -7  -5   4       10.40       13.11      2.02 o
  -6  -5   4       15.97       11.38      1.46 o
  -5  -5   4       37.30       38.47      2.38 o
  -4  -5   4        0.52        0.30      0.46 o
  -3  -5   4      220.12      213.64      3.48 o
  -2  -5   4      126.83      116.42      1.99 o
  -1  -5   4      187.37      201.23      2.49 o
   0  -5   4       47.88       50.57      1.18 o
   1  -5   4      364.10      366.81      4.08 o
   2  -5   4       45.73       51.83      0.92 o
   3  -5   4        2.85        5.44      0.34 o
   4  -5   4      114.08      114.64      2.26 o
   5  -5   4       28.79       24.56      1.19 o
   6  -5   4        0.63       -0.33      0.77 o
   7  -5   4        1.63       -0.32      1.66 o
  -7  -4   4        6.31        4.97      1.56 o
  -6  -4   4       11.61       12.05      1.49 o
  -5  -4   4      133.00      144.35      4.10 o
  -4  -4   4       66.84       57.67      2.39 o
  -3  -4   4       47.46       46.50      0.93 o
  -2  -4   4       28.13       35.76      0.87 o
  -1  -4   4      497.00      501.87      5.36 o
   0  -4   4     1158.18     1204.31     12.15 o
   1  -4   4      145.10      121.49      1.60 o
   2  -4   4       54.51       49.31      0.87 o
   3  -4   4       51.36       54.73      0.93 o
   4  -4   4       19.64       20.60      0.88 o
   5  -4   4       57.88       50.74      2.87 o
   6  -4   4       82.57       83.57      3.28 o
   7  -4   4        2.61        2.12      0.80 o
  -8  -3   4        0.00        1.47      1.84 o
  -7  -3   4        0.66        1.47      0.97 o
  -6  -3   4       23.10       22.49      1.62 o
  -5  -3   4      166.72      158.88      4.10 o
  -4  -3   4       66.21       62.28      1.40 o
  -3  -3   4      261.42      267.22      3.14 o
  -2  -3   4       56.49       67.06      1.12 o
  -1  -3   4      561.57      542.42      6.09 o
   0  -3   4      159.86      147.69      2.30 o
   1  -3   4      563.65      510.56      5.34 o
   2  -3   4      177.04      187.35      2.39 o
   3  -3   4       22.94       28.96      0.62 o
   4  -3   4      181.76      171.16      2.91 o
   5  -3   4       15.42       17.35      1.75 o
   6  -3   4       82.59       77.95      3.37 o
   7  -3   4        0.00        0.64      0.80 o
  -8  -2   4       11.51       13.90      2.39 o
  -7  -2   4        0.05        0.03      0.91 o
  -6  -2   4       32.09       25.16      1.70 o
  -5  -2   4        0.29       -0.30      0.50 o
  -4  -2   4        0.02        0.11      0.18 o
  -3  -2   4       38.44       32.33      0.65 o
  -2  -2   4      150.27      165.48      2.09 o
  -1  -2   4      446.95      429.75      4.87 o
   0  -2   4      338.22      311.13      3.56 o
   1  -2   4     1659.84     1845.91     18.26 o
   2  -2   4       63.80       68.44      1.03 o
   3  -2   4       74.00       75.44      1.10 o
   4  -2   4      263.42      257.82      4.51 o
   5  -2   4       24.09       23.03      1.82 o
   6  -2   4        6.69        4.55      0.92 o
   7  -2   4        8.00        8.01      1.58 o
  -8  -1   4        4.10        2.58      1.30 o
  -7  -1   4        0.76        0.99      0.80 o
  -6  -1   4        0.23        0.92      0.76 o
  -5  -1   4      123.63      124.82      2.39 o
  -4  -1   4       22.51       24.41      0.68 o
  -3  -1   4      808.72      934.70     10.19 o
  -2  -1   4      212.30      235.87      2.57 o
  -1  -1   4      624.94      602.91      6.64 o
   0  -1   4        4.03        1.99      0.16 o
   1  -1   4       18.87       24.31      0.49 o
   2  -1   4     3058.86     3238.29     33.12 o
   3  -1   4        4.69        0.11      0.34 o
   4  -1   4      135.64      135.03      2.00 o
   5  -1   4        3.07        2.94      0.76 o
   6  -1   4       10.70        8.42      1.12 o
   7  -1   4        0.22        0.94      1.15 o
  -8   0   4        0.98       -0.85      0.85 o
  -7   0   4        6.53        7.62      1.19 o
  -6   0   4       48.23       37.87      2.78 o
  -5   0   4        1.01        0.84      0.19 o
  -4   0   4       39.69       44.06      1.08 o
  -3   0   4        3.66       11.39      0.59 o
  -2   0   4        0.29        0.19      0.14 o
  -1   0   4     4729.68     4646.29     48.50 o
   0   0   4     2774.44     2631.27     60.34 o
   1   0   4     1226.45     1277.62     12.36 o
   2   0   4     1420.68     1513.26     15.85 o
   3   0   4        0.24       -0.29      0.29 o
   4   0   4      107.14      103.07      1.79 o
   5   0   4        0.94        1.10      0.64 o
   6   0   4       21.77       23.21      1.66 o
   7   0   4        0.26       -0.61      1.06 o
  -8   1   4        0.07        0.18      0.76 o
  -7   1   4        0.79        1.03      0.65 o
  -6   1   4       20.85       24.95      0.96 o
  -5   1   4       15.14       15.90      0.96 o
  -4   1   4        0.00        0.25      0.42 o
  -3   1   4     1047.79     1194.78     15.49 o
  -2   1   4      329.82      350.99      3.46 o
  -1   1   4     1002.44      994.39      9.85 o
   0   1   4        0.61        0.82      0.15 o
   1   1   4       31.02       39.34      0.68 o
   2   1   4      264.07      279.38      3.32 o
   3   1   4       17.44       24.74      0.61 o
   4   1   4      160.87      135.96      2.69 o
   5   1   4        0.08       -0.12      0.64 o
   6   1   4       43.51       45.69      2.19 o
   7   1   4       21.62       30.31      2.19 o
  -8   2   4        4.40        6.62      1.19 o
  -7   2   4       40.80       32.91      1.51 o
  -6   2   4        0.10        0.25      0.47 o
  -5   2   4       51.50       53.40      1.64 o
  -4   2   4       35.26       36.47      1.40 o
  -3   2   4      421.30      458.24      8.07 o
  -2   2   4      891.29      970.80      9.70 o
  -1   2   4      135.56      129.57      1.73 o
   0   2   4     1886.83     1843.52     17.86 o
   1   2   4      693.78      692.72      7.43 o
   2   2   4      637.47      686.12      6.96 o
   3   2   4       19.31       21.11      0.68 o
   4   2   4      160.52      150.49      2.92 o
   5   2   4        1.35        1.84      0.32 o
   6   2   4        1.24       -0.25      0.85 o
   7   2   4       14.96       14.43      2.76 o
  -8   3   4        2.57        2.34      0.91 o
  -7   3   4        6.67        7.50      0.96 o
  -6   3   4        0.45        0.07      0.49 o
  -5   3   4        1.62        1.74      0.44 o
  -4   3   4        0.20        0.27      0.22 o
  -3   3   4        3.30        2.80      0.31 o
  -2   3   4       11.06       10.65      0.50 o
  -1   3   4      339.82      386.03      4.68 o
   0   3   4       11.68       18.02      0.46 o
   1   3   4      569.97      545.81      6.01 o
   2   3   4      465.28      497.55      5.34 o
   3   3   4      961.15      960.65     14.01 o
   4   3   4      210.09      193.00      3.67 o
   5   3   4        4.04        3.94      0.59 o
   6   3   4        5.90        6.42      1.86 o
   7   3   4        2.78        3.68      1.27 o
  -8   4   4        0.13        0.00      1.04 o
  -7   4   4        2.01        1.41      0.59 o
  -6   4   4       98.52       88.12      2.04 o
  -5   4   4       15.04       16.17      0.59 o
  -4   4   4        0.25        0.05      0.21 o
  -3   4   4       36.35       31.23      0.59 o
  -2   4   4      715.92      712.75      7.87 o
  -1   4   4     1794.20     1934.83     20.52 o
   0   4   4      116.49      117.91      1.46 o
   1   4   4      162.62      185.51      2.16 o
   2   4   4      224.21      222.12      2.75 o
   3   4   4        0.07       -0.05      0.62 o
   4   4   4       46.91       47.94      1.73 o
   5   4   4        3.84        3.29      0.70 o
   6   4   4        0.02       -0.37      0.85 o
  -8   5   4        2.88        1.96      0.66 o
  -7   5   4        7.51        8.79      1.03 o
  -6   5   4       96.31      111.13      3.88 o
  -5   5   4       53.41       48.38      0.93 o
  -4   5   4        6.54        6.83      0.44 o
  -3   5   4       76.19       75.68      1.30 o
  -2   5   4        0.03        0.92      0.24 o
  -1   5   4      126.55      119.22      1.56 o
   0   5   4       55.07       58.39      0.95 o
   1   5   4      266.68      261.00      2.93 o
   2   5   4      261.71      244.26      3.50 o
   3   5   4        3.10        2.54      0.77 o
   4   5   4       28.63       28.90      1.51 o
   5   5   4        8.87        7.10      0.81 o
   6   5   4        1.79        0.79      1.14 o
  -8   6   4        4.44        5.14      1.47 o
  -7   6   4       10.31       13.62      1.56 o
  -6   6   4      363.48      393.47      7.40 o
  -5   6   4       16.13       15.59      0.84 o
  -4   6   4        5.09        3.18      0.38 o
  -3   6   4       26.63       30.87      0.83 o
  -2   6   4        9.47        8.53      0.39 o
  -1   6   4       23.54       27.60      0.65 o
   0   6   4       54.82       52.31      1.00 o
   1   6   4       72.99       70.04      1.19 o
   2   6   4      207.90      212.46      3.81 o
   3   6   4        4.86        6.12      1.01 o
   4   6   4        3.96        2.46      1.45 o
   5   6   4       33.29       32.85      2.14 o
   6   6   4        3.13        2.45      1.27 o
  -8   7   4        0.55        0.16      0.92 o
  -7   7   4       14.46       17.32      1.32 o
  -6   7   4       29.59       26.54      2.39 o
  -5   7   4        0.00        0.61      0.92 o
  -4   7   4        9.34        5.65      0.69 o
  -3   7   4        0.04       -0.05      0.47 o
  -2   7   4        5.15        3.21      0.38 o
  -1   7   4       23.48       26.23      0.71 o
   0   7   4      185.36      184.34      2.64 o
   1   7   4      586.82      592.89      6.96 o
   2   7   4       37.40       33.04      1.33 o
   3   7   4       11.76       12.22      1.12 o
   4   7   4       25.84       27.05      1.62 o
   5   7   4       29.69       33.10      1.83 o
  -8   8   4        0.03        0.87      1.29 o
  -7   8   4        4.59        5.57      1.84 o
  -6   8   4        8.89        9.23      1.47 o
  -5   8   4        3.87        2.68      0.88 o
  -4   8   4        2.08        3.83      0.88 o
  -3   8   4        1.50        2.46      0.32 o
  -2   8   4        0.57        0.63      0.48 o
  -1   8   4        1.71        1.58      0.48 o
   0   8   4      700.49      674.60     13.00 o
   1   8   4      523.04      537.65      8.22 o
   2   8   4       20.44       16.27      1.33 o
   3   8   4        4.04        4.34      0.91 o
   4   8   4       24.69       27.69      2.45 o
   5   8   4        0.13       -0.57      0.84 o
  -7   9   4        5.02        4.86      1.22 o
  -6   9   4        0.60       -0.66      0.66 o
  -5   9   4       32.65       28.06      1.84 o
  -4   9   4      298.06      260.56      6.80 o
  -3   9   4       10.18       11.71      0.82 o
  -2   9   4       29.36       28.90      1.22 o
  -1   9   4       41.19       44.55      1.65 o
   0   9   4        9.91        9.40      0.99 o
   1   9   4       10.48        9.96      1.57 o
   2   9   4        0.10        0.04      0.76 o
   3   9   4        0.00        0.55      1.04 o
   4   9   4       12.42       15.99      4.60 o
  -7  10   4        6.58        6.36      1.28 o
  -6  10   4        0.56        0.69      0.95 o
  -5  10   4        3.85        2.62      0.95 o
  -4  10   4        0.07       -0.11      0.88 o
  -3  10   4       13.48       11.36      0.87 o
  -2  10   4        4.32        3.78      0.76 o
  -1  10   4        9.69       10.36      0.89 o
   0  10   4        1.98        2.31      0.88 o
   1  10   4        2.82        1.16      0.88 o
   2  10   4       12.78       14.19      1.68 o
   3  10   4        4.22        5.52      1.41 o
  -6  11   4        2.00        1.43      1.29 o
  -5  11   4        6.36        4.92      1.22 o
  -4  11   4        3.01        1.52      0.95 o
  -3  11   4        1.80        0.62      0.57 o
  -2  11   4        0.68        0.68      0.57 o
  -1  11   4       19.76       19.29      1.29 o
   0  11   4        4.72        3.31      1.47 o
   1  11   4        1.08        0.32      0.88 o
   2  11   4       35.48       35.99      2.46 o
  -6  12   4        3.02        5.52      2.58 o
  -5  12   4        3.06        4.27      1.66 o
  -4  12   4       13.09       11.20      1.68 o
  -3  12   4        0.31       -0.17      0.57 o
  -2  12   4       34.91       41.31      1.78 o
  -1  12   4        3.50        3.06      2.58 o
   0  12   4        0.56        1.10      1.10 o
   1  12   4        0.12       -0.88      0.88 o
  -4  13   4        9.20       11.82      2.94 o
  -3  13   4       14.78       17.75      1.89 o
  -2  13   4       17.51       22.99      2.02 o
  -1  13   4       10.33       11.04      1.84 o
   0  13   4        3.13        1.84      1.47 o
   1 -14   5       19.76       19.87      2.58 o
  -1 -13   5        6.73        9.75      1.84 o
   0 -13   5        8.94       10.54      1.33 o
   1 -13   5       43.27       49.33      2.27 o
   2 -13   5       22.18       19.51      1.51 o
   3 -13   5        6.91        7.56      1.11 o
   4 -13   5        0.10       -0.44      0.62 o
  -3 -12   5       89.72      125.82      7.73 o
  -2 -12   5        1.76        1.96      1.15 o
  -1 -12   5       10.80       11.45      1.68 o
   0 -12   5        0.24        0.00      0.76 o
   1 -12   5        0.09       -0.40      0.80 o
   2 -12   5        1.55       -0.04      0.88 o
   3 -12   5       23.27       20.16      1.49 o
   4 -12   5       10.78        8.85      0.87 o
   5 -12   5        0.51       -0.23      1.42 o
  -4 -11   5        0.25       -0.25      1.15 o
  -3 -11   5       33.52       46.44      2.83 o
  -2 -11   5        0.31        1.10      1.84 o
  -1 -11   5       16.66       18.21      1.52 o
   0 -11   5        0.12       -0.11      0.76 o
   1 -11   5       17.44       21.25      1.46 o
   2 -11   5       24.92       24.76      1.38 o
   3 -11   5       29.51       28.75      1.41 o
   4 -11   5       12.69       11.81      1.86 o
   5 -11   5        7.36        6.49      1.29 o
  -4 -10   5       12.93       12.66      1.94 o
  -3 -10   5        4.88        4.78      0.89 o
  -2 -10   5       32.27       34.58      3.68 o
  -1 -10   5        3.28        4.10      0.91 o
   0 -10   5        3.93        3.61      0.80 o
   1 -10   5       65.23       60.24      2.26 o
   2 -10   5       92.02       93.39      2.22 o
   3 -10   5      560.68      552.30     13.97 o
   4 -10   5      121.87      122.09      2.72 o
   5 -10   5        8.17        5.96      1.19 o
   6 -10   5        0.87        0.99      0.97 o
  -5  -9   5       16.65       19.97      1.28 o
  -4  -9   5        0.82        0.56      0.70 o
  -3  -9   5       22.81       22.70      1.33 o
  -2  -9   5       71.36       65.86      2.28 o
  -1  -9   5      107.09       82.70      2.15 o
   0  -9   5        3.52        1.68      0.88 o
   1  -9   5      265.18      260.33      5.80 o
   2  -9   5       76.08       77.74      1.92 o
   3  -9   5        3.23        2.34      0.64 o
   4  -9   5       33.32       36.16      1.33 o
   5  -9   5       10.98        8.32      1.19 o
   6  -9   5        8.44        9.51      1.40 o
  -6  -8   5        8.72        9.84      1.82 o
  -5  -8   5        0.20        0.00      0.91 o
  -4  -8   5        0.04        0.11      0.71 o
  -3  -8   5        0.50        0.28      0.50 o
  -2  -8   5      243.94      206.78      4.18 o
  -1  -8   5       23.75       30.61      1.46 o
   0  -8   5        3.01        2.77      0.41 o
   1  -8   5      165.61      155.96      3.14 o
   2  -8   5       11.07       10.90      1.18 o
   3  -8   5        1.58        2.89      0.50 o
   4  -8   5       81.85       81.39      3.93 o
   5  -8   5       21.11       19.59      1.63 o
   6  -8   5       13.06       11.10      1.29 o
   7  -8   5        1.51       -0.03      0.97 o
  -6  -7   5       72.50       95.27      8.23 o
  -5  -7   5        0.13       -0.29      0.76 o
  -4  -7   5        1.70        1.61      0.74 o
  -3  -7   5       19.32       17.32      1.00 o
  -2  -7   5       31.96       31.42      1.96 o
  -1  -7   5       23.69       22.65      0.89 o
   0  -7   5        4.99        8.59      0.60 o
   1  -7   5      137.83      127.41      2.58 o
   2  -7   5       38.78       43.81      1.47 o
   3  -7   5        7.23        4.93      0.62 o
   4  -7   5       94.02       88.67      1.98 o
   5  -7   5       39.00       43.53      2.05 o
   6  -7   5       30.12       41.07      2.10 o
   7  -7   5        0.48        0.04      1.15 o
  -7  -6   5        4.74        6.66      1.68 o
  -6  -6   5       22.62       21.04      1.91 o
  -5  -6   5        2.01        2.89      0.97 o
  -4  -6   5        0.04       -0.48      0.48 o
  -3  -6   5        0.13       -0.40      0.40 o
  -2  -6   5      113.38      105.30      2.17 o
  -1  -6   5       36.89       34.99      0.96 o
   0  -6   5      335.80      338.49      4.26 o
   1  -6   5       28.92       29.52      0.81 o
   2  -6   5      173.21      162.43      2.29 o
   3  -6   5       33.15       35.46      1.04 o
   4  -6   5        2.14        1.39      0.39 o
   5  -6   5       23.78       24.64      1.46 o
   6  -6   5       30.13       34.27      1.89 o
   7  -6   5        0.57        0.86      1.15 o
  -7  -5   5        3.32        3.61      1.24 o
  -6  -5   5        0.73        0.72      0.87 o
  -5  -5   5        6.88        5.47      1.06 o
  -4  -5   5        1.14        1.30      0.29 o
  -3  -5   5        2.86        2.45      0.48 o
  -2  -5   5       58.72       59.49      1.32 o
  -1  -5   5      561.99      551.27      5.94 o
   0  -5   5      419.66      497.78      5.41 o
   1  -5   5      712.65      723.52      7.60 o
   2  -5   5      168.93      155.85      2.07 o
   3  -5   5      115.73      112.43      1.86 o
   4  -5   5      154.71      153.99      2.40 o
   5  -5   5       29.17       29.21      1.27 o
   6  -5   5       15.93       16.32      2.40 o
   7  -5   5        0.48        0.00      0.95 o
  -7  -4   5        0.57        1.02      0.91 o
  -6  -4   5        4.99        8.43      1.48 o
  -5  -4   5      100.91      104.46      3.25 o
  -4  -4   5     2817.84     2718.54     45.15 o
  -3  -4   5       68.44       71.40      1.23 o
  -2  -4   5        1.72        4.24      0.34 o
  -1  -4   5      244.65      260.94      3.06 o
   0  -4   5      634.90      594.96      6.29 o
   1  -4   5       32.75       29.16      0.68 o
   2  -4   5        0.94        0.03      0.18 o
   3  -4   5       91.89       87.32      1.47 o
   4  -4   5      118.97      113.75      1.95 o
   5  -4   5        0.18        0.00      0.55 o
   6  -4   5        0.12        0.74      0.76 o
   7  -4   5        3.65        1.20      1.10 o
  -8  -3   5       10.35       10.37      2.39 o
  -7  -3   5        0.64        0.81      0.91 o
  -6  -3   5       17.35       19.63      1.85 o
  -5  -3   5      251.71      245.72      7.10 o
  -4  -3   5       18.04       19.47      0.99 o
  -3  -3   5        1.83        0.99      0.21 o
  -2  -3   5       51.81       58.23      1.04 o
  -1  -3   5      233.51      219.09      2.77 o
   0  -3   5      141.58      128.68      1.75 o
   1  -3   5       51.11       65.00      1.28 o
   2  -3   5      951.56      955.58     10.41 o
   3  -3   5      191.97      195.77      2.38 o
   4  -3   5      487.09      464.68      5.98 o
   5  -3   5        1.96        1.73      0.67 o
   6  -3   5       72.16       75.53      2.65 o
   7  -3   5       27.64       23.75      1.73 o
  -8  -2   5        2.56        2.02      1.30 o
  -7  -2   5       13.35       12.18      1.46 o
  -6  -2   5       38.29       40.70      2.10 o
  -5  -2   5      209.29      197.98      3.92 o
  -4  -2   5       25.72       24.21      0.75 o
  -3  -2   5       47.08       48.35      0.91 o
  -2  -2   5       22.63       23.84      0.55 o
  -1  -2   5        4.88        3.27      0.28 o
   0  -2   5       15.85       10.29      0.49 o
   1  -2   5        0.03        3.22      0.49 o
   2  -2   5     2632.49     2731.82     28.68 o
   3  -2   5       88.21       80.12      1.15 o
   4  -2   5      129.34      122.51      1.84 o
   5  -2   5        0.28        0.32      0.54 o
   6  -2   5       21.61       23.17      2.00 o
   7  -2   5       12.79       12.96      1.33 o
  -8  -1   5        0.05        0.18      0.91 o
  -7  -1   5       14.55       15.77      1.49 o
  -6  -1   5        1.15        1.60      0.81 o
  -5  -1   5      100.33       99.64      2.25 o
  -4  -1   5       19.10       19.64      0.67 o
  -3  -1   5      162.71      157.35      1.84 o
  -2  -1   5      997.28     1011.08     10.17 o
  -1  -1   5      186.44      179.95      2.26 o
   0  -1   5     1134.93     1101.29     10.94 o
   1  -1   5       10.71       19.07      0.50 o
   2  -1   5      273.00      325.07      3.79 o
   3  -1   5      477.44      447.94      4.71 o
   4  -1   5       35.65       37.45      1.33 o
   5  -1   5        0.19       -0.37      0.78 o
   6  -1   5        1.25        1.47      1.04 o
   7  -1   5        0.47       -0.32      0.80 o
  -8   0   5        0.00       -0.89      0.91 o
  -7   0   5       14.56       16.20      1.55 o
  -6   0   5        0.32       -0.37      0.64 o
  -5   0   5        8.12        9.88      0.50 o
  -4   0   5       35.51       38.27      1.00 o
  -3   0   5     1885.73     2086.34     21.97 o
  -2   0   5      145.39      161.71      1.84 o
  -1   0   5       12.84       13.97      0.52 o
   0   0   5       38.46       45.55      0.72 o
   1   0   5        0.06        0.34      0.14 o
   2   0   5     2338.11     2389.79     26.76 o
   3   0   5       32.94       37.16      0.87 o
   4   0   5       67.21       56.96      1.57 o
   5   0   5        2.14        1.35      0.64 o
   6   0   5       39.61       40.05      2.05 o
   7   0   5       13.14       13.99      3.31 o
  -8   1   5        3.15        1.10      0.77 o
  -7   1   5      211.75      212.63      5.23 o
  -6   1   5        3.81        6.36      0.59 o
  -5   1   5       72.63       73.01      1.53 o
  -4   1   5      112.52      125.28      2.08 o
  -3   1   5       39.19       31.45      0.78 o
  -2   1   5       20.28       28.44      0.50 o
  -1   1   5      378.52      377.35      4.27 o
   0   1   5        7.28       10.09      0.54 o
   1   1   5       39.62       38.23      0.79 o
   2   1   5      211.98      203.86      2.40 o
   3   1   5        0.05        0.37      0.28 o
   4   1   5        3.95        3.57      0.74 o
   5   1   5        0.96        1.26      0.32 o
   6   1   5        7.22        4.13      1.54 o
   7   1   5       14.56       16.95      1.83 o
  -8   2   5        0.72       -0.74      0.74 o
  -7   2   5        0.39        0.53      0.62 o
  -6   2   5        0.62        1.21      0.62 o
  -5   2   5      194.49      197.84      4.39 o
  -4   2   5       17.49       16.74      1.06 o
  -3   2   5        0.65        0.37      0.27 o
  -2   2   5      140.25      136.93      1.59 o
  -1   2   5      245.62      259.93      3.71 o
   0   2   5        0.05        1.50      0.27 o
   1   2   5      342.84      352.96      4.05 o
   2   2   5      314.94      296.78      3.33 o
   3   2   5      153.20      169.11      2.55 o
   4   2   5       11.14       12.10      0.86 o
   5   2   5        8.68        6.88      0.77 o
   6   2   5       28.68       30.20      1.91 o
   7   2   5        1.05        3.19      1.27 o
  -8   3   5        4.04        2.25      0.86 o
  -7   3   5        0.26       -0.41      0.57 o
  -6   3   5       20.23       16.28      0.91 o
  -5   3   5       23.75       26.51      1.49 o
  -4   3   5       54.22       57.71      1.49 o
  -3   3   5       21.27       15.22      0.47 o
  -2   3   5     1160.30     1209.14     13.84 o
  -1   3   5     1696.68     1828.00     19.00 o
   0   3   5       25.65       21.68      0.50 o
   1   3   5       59.85       62.58      0.99 o
   2   3   5        1.31        0.87      0.26 o
   3   3   5       70.19       78.37      1.96 o
   4   3   5       13.40       15.58      0.96 o
   5   3   5        1.03       -0.21      0.53 o
   6   3   5       11.66       12.06      2.93 o
  -8   4   5        0.25       -0.74      1.04 o
  -7   4   5        3.42        2.72      0.66 o
  -6   4   5       94.96       86.52      2.04 o
  -5   4   5      484.87      474.25      6.01 o
  -4   4   5      110.85       93.28      1.34 o
  -3   4   5       24.33       22.25      0.57 o
  -2   4   5      447.38      453.96      6.20 o
  -1   4   5       31.70       57.04      1.00 o
   0   4   5       25.65       30.97      0.62 o
   1   4   5        9.11        8.43      0.43 o
   2   4   5      135.77      128.91      2.15 o
   3   4   5        5.39        5.97      0.74 o
   4   4   5       29.31       31.41      2.44 o
   5   4   5       24.85       23.61      1.25 o
   6   4   5       26.10       31.01      2.11 o
  -8   5   5        0.37        0.37      1.47 o
  -7   5   5        0.77       -0.48      0.98 o
  -6   5   5      167.43      164.28      5.08 o
  -5   5   5      232.59      232.38      3.20 o
  -4   5   5      186.16      201.07      3.84 o
  -3   5   5       57.63       60.07      1.12 o
  -2   5   5       99.39      134.18      1.99 o
  -1   5   5      299.02      369.22      4.36 o
   0   5   5      430.86      437.59      4.47 o
   1   5   5        3.21        3.51      0.38 o
   2   5   5        1.00        0.98      0.69 o
   3   5   5        5.61        7.35      0.91 o
   4   5   5        7.12        8.28      0.89 o
   5   5   5        1.15        0.17      0.67 o
   6   5   5        9.94       11.04      1.55 o
  -8   6   5        3.53        2.77      1.29 o
  -7   6   5        7.93        7.80      0.99 o
  -6   6   5        5.96        3.54      0.68 o
  -5   6   5      329.22      338.89      7.78 o
  -4   6   5       31.35       35.79      2.36 o
  -3   6   5        0.69        0.68      0.35 o
  -2   6   5       14.84       12.97      0.51 o
  -1   6   5       49.24       47.51      0.89 o
   0   6   5      154.14      147.16      2.56 o
   1   6   5      104.26      102.71      1.54 o
   2   6   5      175.36      187.38      3.52 o
   3   6   5        3.62        2.58      0.85 o
   4   6   5       49.17       52.70      2.10 o
   5   6   5        0.68       -0.57      0.73 o
  -8   7   5       18.33       23.36      1.61 o
  -7   7   5        0.38        0.11      0.68 o
  -6   7   5        2.32        2.42      0.68 o
  -5   7   5        2.11        3.31      0.66 o
  -4   7   5       12.56       14.62      0.94 o
  -3   7   5        4.20        4.13      0.69 o
  -2   7   5       89.87       94.08      1.76 o
  -1   7   5       14.75       14.71      0.66 o
   0   7   5      233.75      229.50      3.11 o
   1   7   5      653.00      656.46      9.68 o
   2   7   5       83.54       80.48      2.10 o
   3   7   5        0.13        0.74      0.69 o
   4   7   5       11.40       14.42      1.84 o
   5   7   5       20.22       20.44      1.54 o
  -8   8   5       11.21       11.57      1.32 o
  -7   8   5        0.17        0.55      0.95 o
  -6   8   5        5.95        6.89      1.10 o
  -5   8   5        0.12        0.61      0.66 o
  -4   8   5       62.37       46.73      2.11 o
  -3   8   5       65.08       58.44      1.34 o
  -2   8   5      108.85      109.11      2.42 o
  -1   8   5        3.45        4.58      0.69 o
   0   8   5      226.39      203.52      7.89 o
   1   8   5      101.92      113.26      3.02 o
   2   8   5        7.74        5.52      1.30 o
   3   8   5        0.03       -0.84      0.88 o
   4   8   5       20.38       25.01      2.21 o
  -7   9   5        3.10        3.53      1.22 o
  -6   9   5        4.30        4.30      0.95 o
  -5   9   5        0.28       -0.59      0.74 o
  -4   9   5        4.27        3.81      0.95 o
  -3   9   5       12.89       13.63      0.87 o
  -2   9   5       35.06       31.41      2.38 o
  -1   9   5        2.36        2.54      0.74 o
   0   9   5        1.75        1.47      0.50 o
   1   9   5        1.54        0.43      1.02 o
   2   9   5       32.70       35.93      2.05 o
   3   9   5        0.03       -0.16      1.47 o
   4   9   5       15.17       16.25      1.84 o
  -7  10   5        6.60        6.13      2.58 o
  -6  10   5        0.09       -0.49      0.66 o
  -5  10   5        3.67        3.28      2.02 o
  -4  10   5       51.89       45.17      2.58 o
  -3  10   5        2.95        4.58      0.65 o
  -2  10   5       25.66       24.40      1.29 o
  -1  10   5        3.59        2.81      0.62 o
   0  10   5       16.22       16.56      1.84 o
   1  10   5       33.18       28.80      4.23 o
   2  10   5       24.61       27.40      3.13 o
   3  10   5       11.87       11.53      1.68 o
  -6  11   5        1.67        2.45      0.99 o
  -5  11   5        0.52       -0.21      1.10 o
  -4  11   5        1.08        2.21      1.47 o
  -3  11   5        5.03        5.69      0.80 o
  -2  11   5        8.26       10.87      1.02 o
  -1  11   5       12.21       12.84      1.19 o
   0  11   5        2.98        4.78      1.47 o
   1  11   5        7.53       10.38      1.50 o
   2  11   5       54.08       64.96      5.52 o
  -5  12   5        0.19       -0.49      2.02 o
  -4  12   5       17.74       17.12      1.94 o
  -3  12   5        5.21        5.77      0.87 o
  -2  12   5       40.71       52.92      2.44 o
  -1  12   5       10.04        9.93      1.84 o
   0  12   5        2.28        1.10      1.47 o
   1  12   5        0.99        0.32      0.95 o
  -4  13   5        0.00       -0.86      1.15 o
  -3  13   5        4.32        4.19      0.90 o
  -2  13   5       13.96       18.78      3.13 o
  -1  13   5        0.43        1.84      1.47 o
  -1 -13   6        0.35        2.64      1.41 o
   0 -13   6        2.02        2.73      1.02 o
   1 -13   6       22.57       22.60      1.73 o
   2 -13   6       15.16       17.36      2.10 o
   3 -13   6        0.62        0.21      0.87 o
  -2 -12   6       11.07       16.19      3.31 o
  -1 -12   6        0.57       -0.23      0.95 o
   0 -12   6        0.79        1.02      0.91 o
   1 -12   6        0.00        0.47      0.84 o
   2 -12   6       13.04       12.25      1.29 o
   3 -12   6       15.97       18.13      1.43 o
   4 -12   6       23.03       25.21      1.45 o
  -3 -11   6       10.13       15.54      3.31 o
  -2 -11   6        7.75        4.05      1.84 o
  -1 -11   6        9.54        7.10      1.12 o
   0 -11   6       26.91       25.22      1.61 o
   1 -11   6        2.46        1.52      1.11 o
   2 -11   6       30.35       30.19      2.01 o
   3 -11   6      222.46      228.81      5.04 o
   4 -11   6       62.94       61.91      2.12 o
   5 -11   6        0.69        1.10      1.06 o
  -4 -10   6       14.90       16.06      1.79 o
  -3 -10   6        4.15        5.62      0.93 o
  -2 -10   6        1.81        3.68      1.84 o
  -1 -10   6      120.62      102.04      4.97 o
   0 -10   6       15.04       17.56      1.50 o
   1 -10   6       41.15       40.28      2.30 o
   2 -10   6       39.38       39.90      1.47 o
   3 -10   6       16.20       16.40      1.16 o
   4 -10   6       10.18       12.27      1.05 o
   5 -10   6        4.09        2.09      0.97 o
   6 -10   6        1.02        1.62      1.12 o
  -5  -9   6       68.21       87.27      3.08 o
  -4  -9   6        3.60        3.87      0.80 o
  -3  -9   6       14.91       14.22      1.12 o
  -2  -9   6       73.42       62.11      2.05 o
  -1  -9   6      112.47      103.14      2.96 o
   0  -9   6        2.11        3.23      0.88 o
   1  -9   6        0.73        1.05      0.58 o
   2  -9   6        9.36        8.77      0.86 o
   3  -9   6       32.37       34.81      1.41 o
   4  -9   6      137.11      139.48      3.05 o
   5  -9   6        0.70        0.16      0.91 o
   6  -9   6        0.49        0.60      0.94 o
  -6  -8   6        8.39        9.84      1.62 o
  -5  -8   6       46.82       50.89      2.83 o
  -4  -8   6       21.79       27.56      1.41 o
  -3  -8   6       84.19       79.38      2.24 o
  -2  -8   6        8.89        6.83      1.06 o
  -1  -8   6        5.89        3.33      0.65 o
   0  -8   6        5.82        7.85      0.60 o
   1  -8   6      114.34      115.29      2.96 o
   2  -8   6        3.16        2.89      0.62 o
   3  -8   6       13.89       15.05      0.95 o
   4  -8   6       44.72       44.27      1.50 o
   5  -8   6       20.53       23.81      1.85 o
   6  -8   6        0.52        1.70      0.97 o
  -6  -7   6        0.55        1.05      0.97 o
  -5  -7   6        2.10        1.98      0.97 o
  -4  -7   6        0.08        0.17      0.50 o
  -3  -7   6      128.34      128.34      2.99 o
  -2  -7   6        9.89       13.21      1.12 o
  -1  -7   6        8.45        7.80      0.65 o
   0  -7   6      108.35      106.05      1.71 o
   1  -7   6      428.11      423.57     10.36 o
   2  -7   6       52.95       55.19      1.65 o
   3  -7   6       13.83        9.10      0.73 o
   4  -7   6       27.47       27.18      1.18 o
   5  -7   6      105.06      109.80      3.32 o
   6  -7   6        0.28       -0.22      0.76 o
   7  -7   6        0.17        0.69      1.29 o
  -7  -6   6        0.13        0.00      1.84 o
  -6  -6   6        0.12       -0.76      0.91 o
  -5  -6   6        0.24        1.55      0.85 o
  -4  -6   6       22.31       23.40      1.07 o
  -3  -6   6      202.99      197.47      3.85 o
  -2  -6   6        2.47        1.66      0.55 o
  -1  -6   6       55.01       58.32      1.17 o
   0  -6   6      722.19      741.11      7.92 o
   1  -6   6      472.38      497.86      5.54 o
   2  -6   6       34.78       32.64      0.89 o
   3  -6   6       14.33       18.67      0.84 o
   4  -6   6       41.58       38.03      1.24 o
   5  -6   6        3.14        2.83      1.19 o
   6  -6   6        7.92        7.44      1.12 o
   7  -6   6        0.42        0.45      1.15 o
  -7  -5   6        0.14        0.98      1.02 o
  -6  -5   6        0.67        0.47      0.91 o
  -5  -5   6        3.13        2.72      0.80 o
  -4  -5   6      440.63      368.38     29.11 o
  -3  -5   6       10.08       11.87      0.73 o
  -2  -5   6       52.87       49.58      1.21 o
  -1  -5   6        6.53       15.06      0.56 o
   0  -5   6      528.65      484.04      5.81 o
   1  -5   6       47.06       48.29      0.99 o
   2  -5   6       78.22       74.66      1.34 o
   3  -5   6       32.76       37.69      1.34 o
   4  -5   6      126.40      120.68      2.27 o
   5  -5   6        5.51        5.18      0.77 o
   6  -5   6       13.01       16.06      1.68 o
   7  -5   6        0.69       -0.64      1.10 o
  -7  -4   6        2.76        2.08      1.06 o
  -6  -4   6        6.89       10.18      1.33 o
  -5  -4   6      187.97      175.75      4.53 o
  -4  -4   6      142.95      133.10      5.13 o
  -3  -4   6        7.47        5.32      0.38 o
  -2  -4   6        0.55        1.49      0.32 o
  -1  -4   6        0.78        0.79      0.23 o
   0  -4   6       33.00       28.28      0.69 o
   1  -4   6       45.50       35.69      0.77 o
   2  -4   6      123.20       97.19      1.59 o
   3  -4   6      144.46      160.35      2.69 o
   4  -4   6       98.44       96.89      1.96 o
   5  -4   6        2.73        2.98      0.75 o
   6  -4   6        7.27        6.70      1.15 o
   7  -4   6        1.52        1.10      1.66 o
  -8  -3   6        4.35       10.30      2.58 o
  -7  -3   6        4.72        2.70      1.06 o
  -6  -3   6        2.08       -0.77      0.95 o
  -5  -3   6       10.38        8.10      1.47 o
  -4  -3   6      896.15      864.83     18.85 o
  -3  -3   6       98.13      101.94      1.44 o
  -2  -3   6      429.32      433.82      4.69 o
  -1  -3   6       84.73       89.25      1.30 o
   0  -3   6      437.30      415.12      5.32 o
   1  -3   6      122.20      125.13      2.52 o
   2  -3   6     1037.18     1031.94     11.30 o
   3  -3   6       43.36       53.62      1.14 o
   4  -3   6       17.96       15.61      0.72 o
   5  -3   6        8.65        7.59      0.97 o
   6  -3   6        0.27       -0.66      0.76 o
   7  -3   6       11.04        9.02      1.29 o
  -8  -2   6        6.59        5.36      1.52 o
  -7  -2   6        0.38        0.38      1.04 o
  -6  -2   6      114.14       97.71      3.25 o
  -5  -2   6        8.00        7.31      0.97 o
  -4  -2   6       52.01       48.39      1.27 o
  -3  -2   6        4.03        3.80      0.33 o
  -2  -2   6      409.52      356.40      4.18 o
  -1  -2   6       23.20       27.14      0.59 o
   0  -2   6      773.05      763.16      7.78 o
   1  -2   6      223.66      265.13      3.51 o
   2  -2   6     4485.68     4537.33     47.33 o
   3  -2   6      109.00      110.09      1.77 o
   4  -2   6        0.15        0.00      0.37 o
   5  -2   6        7.60        7.40      1.40 o
   6  -2   6       12.24       12.69      1.24 o
   7  -2   6       41.32       42.48      2.22 o
  -8  -1   6        3.81        6.24      1.33 o
  -7  -1   6        1.45        1.61      0.80 o
  -6  -1   6       21.37       17.20      1.84 o
  -5  -1   6        6.24        5.43      0.90 o
  -4  -1   6      144.29      158.18      2.23 o
  -3  -1   6       20.36       20.35      0.47 o
  -2  -1   6      292.48      351.22      3.75 o
  -1  -1   6        2.67        2.58      0.22 o
   0  -1   6      379.37      358.73      4.08 o
   1  -1   6      139.14      148.59      1.97 o
   2  -1   6      588.35      643.30      6.60 o
   3  -1   6       88.27       80.11      1.41 o
   4  -1   6        2.06        1.69      0.43 o
   5  -1   6       21.41       17.70      1.24 o
   6  -1   6       14.21       15.65      1.40 o
   7  -1   6        6.69        6.71      1.29 o
  -8   0   6        3.69        3.44      1.12 o
  -7   0   6       33.10       30.04      1.88 o
  -6   0   6       15.62       10.16      1.61 o
  -5   0   6       13.25        9.73      0.38 o
  -4   0   6       52.86       54.96      1.97 o
  -3   0   6       50.58       45.01      0.69 o
  -2   0   6     2280.04     2462.71     24.34 o
  -1   0   6       55.95       51.38      1.41 o
   0   0   6     1059.41     1058.82     10.51 o
   1   0   6      172.20      187.53      2.37 o
   2   0   6      378.54      347.40      3.80 o
   3   0   6       33.09       35.08      0.99 o
   4   0   6       17.66       17.13      1.16 o
   5   0   6        8.84       10.81      0.87 o
   6   0   6        4.32        4.53      1.84 o
   7   0   6        0.01       -1.04      1.04 o
  -8   1   6        0.16       -0.74      0.74 o
  -7   1   6       10.49       11.86      1.76 o
  -6   1   6       18.34       20.14      0.79 o
  -5   1   6       33.81       31.49      0.86 o
  -4   1   6        2.24        1.58      0.23 o
  -3   1   6      124.03      122.94      1.73 o
  -2   1   6      643.66      671.20      6.89 o
  -1   1   6       14.25       16.06      0.45 o
   0   1   6      463.44      457.89      4.71 o
   1   1   6       42.60       39.06      0.82 o
   2   1   6      124.09      112.25      1.65 o
   3   1   6       34.15       36.87      1.23 o
   4   1   6      355.58      346.80      5.79 o
   5   1   6        9.46       10.70      0.83 o
   6   1   6        6.32        8.28      1.34 o
   7   1   6       12.18       13.91      2.94 o
  -8   2   6        1.33        1.57      0.84 o
  -7   2   6       36.66       27.82      2.28 o
  -6   2   6       20.68       23.18      1.33 o
  -5   2   6        1.59        0.98      0.64 o
  -4   2   6       27.77       29.34      2.31 o
  -3   2   6        1.78        1.09      0.20 o
  -2   2   6      838.19      840.01      8.51 o
  -1   2   6        5.31        6.90      0.34 o
   0   2   6      558.38      574.69      5.85 o
   1   2   6       12.25       13.06      0.51 o
   2   2   6        1.07        0.74      0.26 o
   3   2   6        0.20       -0.15      0.69 o
   4   2   6        7.03        6.22      0.70 o
   5   2   6       13.24       15.68      1.02 o
   6   2   6        0.17        0.89      0.91 o
  -8   3   6        0.27       -0.10      0.77 o
  -7   3   6        2.83        2.91      0.68 o
  -6   3   6        0.35        0.45      0.64 o
  -5   3   6      129.90      138.07      2.72 o
  -4   3   6      225.85      226.72      4.75 o
  -3   3   6      256.28      243.46      2.67 o
  -2   3   6      521.43      521.42      7.02 o
  -1   3   6      998.52     1119.92     11.89 o
   0   3   6       40.39       31.31      0.69 o
   1   3   6      215.43      241.65      2.83 o
   2   3   6       44.90       40.49      0.98 o
   3   3   6        4.37        3.99      0.74 o
   4   3   6       23.16       19.31      1.08 o
   5   3   6        7.34        8.89      0.93 o
   6   3   6        3.36        2.82      1.06 o
  -8   4   6        0.76        0.74      1.04 o
  -7   4   6        3.30        2.09      0.63 o
  -6   4   6       53.35       58.93      1.63 o
  -5   4   6      532.34      545.82      6.84 o
  -4   4   6       25.53       30.41      1.12 o
  -3   4   6      138.26      133.78      2.11 o
  -2   4   6      104.54      112.86      1.99 o
  -1   4   6       93.08      120.93      1.73 o
   0   4   6      160.76      172.82      1.98 o
   1   4   6       11.89       10.48      0.46 o
   2   4   6       14.95       15.50      0.69 o
   3   4   6       17.72       18.88      1.08 o
   4   4   6       21.34       21.96      1.16 o
   5   4   6        9.59        7.11      1.04 o
   6   4   6        0.92        0.20      0.97 o
  -8   5   6        3.06        0.74      1.84 o
  -7   5   6        4.55        4.05      1.84 o
  -6   5   6        7.58       11.01      2.58 o
  -5   5   6      793.13      786.25     10.42 o
  -4   5   6        1.33        0.43      0.32 o
  -3   5   6      108.64      109.39      1.99 o
  -2   5   6        0.27        0.50      0.23 o
  -1   5   6        5.66        5.72      0.49 o
   0   5   6      155.03      170.23      1.92 o
   1   5   6       15.91       13.27      0.56 o
   2   5   6       15.69       14.03      0.99 o
   3   5   6       39.48       38.42      1.45 o
   4   5   6        9.80       11.79      1.06 o
   5   5   6       55.90       58.76      3.03 o
  -8   6   6        0.48        1.47      1.84 o
  -7   6   6        0.34        1.26      0.68 o
  -6   6   6       36.18       39.45      1.61 o
  -5   6   6       28.07       27.77      1.56 o
  -4   6   6       60.86       63.61      1.67 o
  -3   6   6       16.99       17.82      0.90 o
  -2   6   6       54.03       56.49      1.17 o
  -1   6   6        1.07        1.00      0.25 o
   0   6   6        4.24        4.50      0.45 o
   1   6   6      446.11      455.70      4.86 o
   2   6   6        6.06        3.88      0.74 o
   3   6   6        9.04        9.39      0.92 o
   4   6   6       12.78       13.20      1.10 o
   5   6   6        7.22        8.52      1.01 o
  -8   7   6        0.16       -0.68      0.68 o
  -7   7   6        0.00        0.84      0.68 o
  -6   7   6        1.94        1.47      0.66 o
  -5   7   6        2.72        4.53      0.95 o
  -4   7   6       39.61       33.70      1.77 o
  -3   7   6       13.01        7.46      0.80 o
  -2   7   6      123.25      109.97      1.99 o
  -1   7   6       20.08       17.25      0.78 o
   0   7   6        5.45        5.32      0.55 o
   1   7   6      378.66      373.10      6.98 o
   2   7   6        3.43        0.84      0.69 o
   3   7   6       17.28       16.27      1.68 o
   4   7   6        6.77        6.75      1.41 o
   5   7   6        0.38        0.20      1.84 o
  -8   8   6        1.18        3.68      2.58 o
  -7   8   6        0.74        0.11      0.68 o
  -6   8   6        0.32        0.25      0.74 o
  -5   8   6       50.05       42.76      2.21 o
  -4   8   6        2.27        2.31      0.88 o
  -3   8   6       70.77       57.18      2.56 o
  -2   8   6        0.15        0.70      0.43 o
  -1   8   6        0.13       -0.13      0.35 o
   0   8   6       10.20        9.20      0.66 o
   1   8   6      583.15      590.82     10.45 o
   2   8   6       36.46       31.86      2.74 o
   3   8   6        0.97        0.37      1.04 o
   4   8   6        0.49        2.21      1.22 o
  -7   9   6        0.09       -0.18      0.95 o
  -6   9   6       25.14       25.12      1.84 o
  -5   9   6        3.91        3.22      0.95 o
  -4   9   6       12.96        8.21      1.22 o
  -3   9   6      129.66      110.30      2.61 o
  -2   9   6        0.11        0.03      0.57 o
  -1   9   6        4.14        3.10      0.67 o
   0   9   6       92.98      103.14      4.65 o
   1   9   6        0.22        0.77      0.69 o
   2   9   6       26.43       28.79      1.84 o
   3   9   6        0.05       -0.37      1.10 o
  -7  10   6        5.40        6.57      1.28 o
  -6  10   6        1.29        0.78      0.95 o
  -5  10   6        7.30        5.15      1.22 o
  -4  10   6        0.68        0.16      1.10 o
  -3  10   6       33.88       30.15      1.33 o
  -2  10   6        0.59        0.03      0.57 o
  -1  10   6        1.08        0.57      0.69 o
   0  10   6       19.72       16.19      1.84 o
   1  10   6       23.58       22.21      1.77 o
   2  10   6        0.14       -0.08      1.15 o
   3  10   6        2.16        2.37      1.41 o
  -6  11   6        0.23        0.28      0.95 o
  -5  11   6       10.08       10.88      1.56 o
  -4  11   6        0.06        1.10      1.29 o
  -3  11   6        9.67       10.73      1.03 o
  -2  11   6       14.76       16.06      1.13 o
  -1  11   6        4.51        2.02      0.95 o
   0  11   6       27.69       24.65      2.21 o
   1  11   6        0.38        1.15      0.95 o
   2  11   6        0.01       -0.57      1.15 o
  -5  12   6       12.50        9.93      1.77 o
  -4  12   6        1.03        0.98      1.15 o
  -3  12   6        0.83        0.52      0.62 o
  -2  12   6        4.59        5.72      1.05 o
  -1  12   6       14.21       12.88      1.84 o
   0  12   6        4.43        8.09      1.84 o
   1  12   6       15.25       17.29      2.58 o
  -3  13   6        0.02       -0.25      0.64 o
  -2  13   6       32.22       40.93      2.45 o
  -1  13   6        6.73        7.36      1.84 o
  -1 -13   7        7.80        6.99      2.58 o
   0 -13   7        0.20       -0.97      0.97 o
   1 -13   7        3.59        2.94      1.02 o
   2 -13   7        0.51        0.30      0.87 o
   3 -13   7        5.78        6.70      1.17 o
  -2 -12   7       13.67       16.92      3.31 o
  -1 -12   7        0.16       -0.33      1.29 o
   0 -12   7       12.48       14.15      1.46 o
   1 -12   7        5.42        7.10      1.24 o
   2 -12   7       12.48       14.51      1.69 o
   3 -12   7        3.50        3.32      1.13 o
   4 -12   7      115.50      120.84      3.05 o
  -3 -11   7        7.67       10.88      1.77 o
  -2 -11   7        5.18        2.94      1.84 o
  -1 -11   7       17.55       17.48      2.94 o
   0 -11   7        8.87       12.16      1.50 o
   1 -11   7        3.39        2.94      1.15 o
   2 -11   7       33.28       32.83      1.73 o
   3 -11   7        3.74        3.45      0.94 o
   4 -11   7        0.18        1.29      0.77 o
   5 -11   7        1.10        2.85      1.19 o
  -4 -10   7        5.75        6.65      0.99 o
  -3 -10   7        3.59        4.80      0.96 o
  -2 -10   7       18.63       21.71      2.94 o
  -1 -10   7       38.90       36.95      3.50 o
   0 -10   7       76.13       76.11      3.31 o
   1 -10   7       34.79       35.76      2.58 o
   2 -10   7       10.38       12.27      1.24 o
   3 -10   7       18.43       17.70      1.22 o
   4 -10   7       36.50       34.88      1.50 o
   5 -10   7        6.45        5.75      1.27 o
  -5  -9   7       14.14       18.00      1.89 o
  -4  -9   7       12.35       14.07      1.22 o
  -3  -9   7        2.96        1.29      0.70 o
  -2  -9   7       11.69       10.09      1.41 o
  -1  -9   7       97.72       84.22      3.21 o
   0  -9   7       47.74       36.94      4.41 o
   1  -9   7       54.14       49.48      2.90 o
   2  -9   7        2.63        1.58      0.67 o
   3  -9   7       17.25       13.95      1.11 o
   4  -9   7       38.90       42.65      1.64 o
   5  -9   7        1.43        0.79      0.97 o
   6  -9   7        4.36        5.44      1.19 o
  -5  -8   7      120.61      139.63      4.45 o
  -4  -8   7       10.37       10.76      0.99 o
  -3  -8   7        6.95        8.65      1.56 o
  -2  -8   7      145.54      143.95      3.89 o
  -1  -8   7        8.54        8.57      1.17 o
   0  -8   7      159.75      155.49      3.65 o
   1  -8   7      141.52      128.91      3.98 o
   2  -8   7       33.52       32.71      1.31 o
   3  -8   7        3.88        4.47      0.67 o
   4  -8   7        7.19        9.07      0.81 o
   5  -8   7       18.75       15.74      1.54 o
   6  -8   7        0.37        1.52      0.94 o
  -6  -7   7        1.70        1.76      1.02 o
  -5  -7   7        2.90        3.43      1.06 o
  -4  -7   7        2.17        3.09      0.73 o
  -3  -7   7        7.37        6.38      1.06 o
  -2  -7   7       20.79       27.51      2.24 o
  -1  -7   7        3.94        3.56      0.58 o
   0  -7   7      490.24      465.49      5.37 o
   1  -7   7      103.43      115.43      2.49 o
   2  -7   7       14.16       14.85      0.85 o
   3  -7   7        4.47        6.22      0.70 o
   4  -7   7        5.46        5.76      0.80 o
   5  -7   7       27.56       27.35      1.67 o
   6  -7   7       14.91       15.12      2.16 o
  -6  -6   7        2.07        0.75      1.02 o
  -5  -6   7        0.40        0.74      0.76 o
  -4  -6   7       90.02       96.77      2.52 o
  -3  -6   7      111.28      103.88      3.11 o
  -2  -6   7      240.76      239.74      5.31 o
  -1  -6   7        2.96        2.14      0.47 o
   0  -6   7      181.42      173.84      2.39 o
   1  -6   7      123.11      127.84      3.96 o
   2  -6   7       23.81       19.84      0.88 o
   3  -6   7        7.79        7.83      0.65 o
   4  -6   7       15.59       18.41      1.06 o
   5  -6   7       22.32       21.31      1.55 o
   6  -6   7        5.67        5.98      1.12 o
   7  -6   7        0.36        0.65      1.15 o
  -7  -5   7        3.20        2.64      1.12 o
  -6  -5   7        0.80        0.87      0.91 o
  -5  -5   7       24.48       23.15      1.70 o
  -4  -5   7      183.33      182.48      8.46 o
  -3  -5   7      201.46      190.56      5.12 o
  -2  -5   7       60.76       54.89      1.34 o
  -1  -5   7       25.58       24.50      0.74 o
   0  -5   7       72.07       72.79      1.29 o
   1  -5   7      357.83      393.33      7.79 o
   2  -5   7        7.01       11.63      0.57 o
   3  -5   7       55.82       50.98      1.56 o
   4  -5   7        2.75        3.16      0.69 o
   5  -5   7        2.44        3.07      0.81 o
   6  -5   7        0.01       -0.63      0.88 o
   7  -5   7       29.28       31.12      2.94 o
  -7  -4   7        4.19        8.14      1.49 o
  -6  -4   7        4.97        4.41      0.97 o
  -5  -4   7        4.00        3.88      1.47 o
  -4  -4   7      142.90      129.95      3.45 o
  -3  -4   7      331.50      304.88     10.46 o
  -2  -4   7      325.21      323.25      5.52 o
  -1  -4   7       14.06       12.15      0.63 o
   0  -4   7      117.25      115.90      1.66 o
   1  -4   7        0.22        0.25      0.22 o
   2  -4   7      189.82      165.32      2.41 o
   3  -4   7       14.61       13.22      0.71 o
   4  -4   7       48.89       52.33      1.44 o
   5  -4   7        4.66        5.45      0.86 o
   6  -4   7        0.83        0.33      0.76 o
   7  -4   7       10.74       10.73      1.68 o
  -7  -3   7        7.47        5.31      1.24 o
  -6  -3   7       29.78       28.62      3.49 o
  -5  -3   7      110.78      100.62      6.07 o
  -4  -3   7       19.92       21.80      1.36 o
  -3  -3   7        8.54        8.00      0.53 o
  -2  -3   7      409.09      418.99      4.57 o
  -1  -3   7        9.20        9.55      0.42 o
   0  -3   7      410.21      426.56      5.01 o
   1  -3   7      266.98      251.47      4.71 o
   2  -3   7       66.90       78.44      1.95 o
   3  -3   7      114.87      110.64      2.17 o
   4  -3   7       19.18       19.95      1.07 o
   5  -3   7       11.46       14.20      1.33 o
   6  -3   7       10.16        8.65      1.16 o
   7  -3   7        2.02        0.31      0.97 o
  -8  -2   7        9.16       15.47      2.69 o
  -7  -2   7        4.33        5.79      1.19 o
  -6  -2   7        7.37        5.53      1.06 o
  -5  -2   7        7.67       12.95      1.41 o
  -4  -2   7       47.56       45.95      1.20 o
  -3  -2   7       26.50       30.54      0.85 o
  -2  -2   7     1037.72     1091.05     11.05 o
  -1  -2   7      130.11      157.22      2.01 o
   0  -2   7      561.21      542.73      5.68 o
   1  -2   7        9.39        9.37      0.85 o
   2  -2   7      103.20      122.16      2.06 o
   3  -2   7     2050.90     2045.74     25.37 o
   4  -2   7      106.95      108.17      2.17 o
   5  -2   7       31.71       31.09      1.09 o
   6  -2   7        0.37        0.59      0.76 o
   7  -2   7        4.24        5.93      1.48 o
  -8  -1   7        8.71        9.46      1.46 o
  -7  -1   7        7.99       11.63      1.46 o
  -6  -1   7       22.64       27.27      2.20 o
  -5  -1   7       31.83       21.46      1.24 o
  -4  -1   7        4.53        3.23      0.34 o
  -3  -1   7       34.32       34.49      0.79 o
  -2  -1   7      204.74      247.08      2.81 o
  -1  -1   7       29.09       33.76      0.69 o
   0  -1   7      233.77      217.26      2.54 o
   1  -1   7      505.32      495.35      7.29 o
   2  -1   7      254.70      244.94      2.75 o
   3  -1   7      433.21      425.97      6.63 o
   4  -1   7        5.69        7.00      0.67 o
   5  -1   7       23.78       26.45      1.42 o
   6  -1   7        0.58        0.33      0.80 o
   7  -1   7        1.91        0.80      1.02 o
  -8   0   7        0.03       -0.79      0.91 o
  -7   0   7        0.36        0.87      0.91 o
  -6   0   7       14.67        7.08      1.22 o
  -5   0   7       16.89       15.80      0.54 o
  -4   0   7        6.48        7.91      0.41 o
  -3   0   7      175.96      174.93      2.06 o
  -2   0   7      461.69      502.22      5.65 o
  -1   0   7        3.67        7.76      0.56 o
   0   0   7        6.31        9.98      0.44 o
   1   0   7       79.32       78.92      1.31 o
   2   0   7       31.99       20.71      0.60 o
   3   0   7       31.49       26.88      1.08 o
   4   0   7        2.73        1.47      0.74 o
   5   0   7       35.84       32.63      1.24 o
   6   0   7        1.54        1.24      0.91 o
  -8   1   7        0.42        0.45      0.91 o
  -7   1   7        0.19       -0.69      0.69 o
  -6   1   7       64.39       45.85      1.98 o
  -5   1   7       24.66       20.36      0.71 o
  -4   1   7        5.37        7.48      0.33 o
  -3   1   7       22.49       21.44      0.49 o
  -2   1   7     1226.25     1294.88     15.11 o
  -1   1   7       40.24       38.70      0.84 o
   0   1   7        0.64        1.54      0.28 o
   1   1   7      712.99      753.39      7.65 o
   2   1   7      109.16      112.29      1.68 o
   3   1   7      110.16      108.47      2.74 o
   4   1   7        0.99        1.10      0.69 o
   5   1   7       60.90       57.83      1.95 o
   6   1   7        3.52        3.88      1.41 o
  -8   2   7        0.87       -0.17      0.77 o
  -7   2   7        3.76        5.58      0.90 o
  -6   2   7       33.05       33.92      1.70 o
  -5   2   7       19.36       24.80      0.85 o
  -4   2   7       12.01       11.53      0.42 o
  -3   2   7      225.69      217.87      2.49 o
  -2   2   7      232.82      225.61      2.80 o
  -1   2   7       42.11       37.00      1.48 o
   0   2   7      105.93      105.83      1.42 o
   1   2   7       53.06       62.46      1.17 o
   2   2   7        8.94        6.10      0.51 o
   3   2   7      175.64      158.88      3.09 o
   4   2   7      162.46      166.99      3.40 o
   5   2   7      108.16      105.26      2.57 o
   6   2   7        2.79        2.39      1.30 o
  -8   3   7        0.54        0.60      0.77 o
  -7   3   7        0.37        0.13      0.57 o
  -6   3   7        1.31        0.37      0.58 o
  -5   3   7        0.26       -0.11      0.53 o
  -4   3   7       10.91       10.11      0.44 o
  -3   3   7      120.98      139.12      1.87 o
  -2   3   7       26.66       34.37      0.93 o
  -1   3   7      163.95      150.53      2.23 o
   0   3   7     1325.24     1457.60     14.25 o
   1   3   7      607.54      613.57      6.90 o
   2   3   7       29.60       31.36      0.89 o
   3   3   7       91.59       92.07      2.20 o
   4   3   7        2.56        2.27      0.65 o
   5   3   7       15.83       15.00      1.07 o
   6   3   7        0.32        0.25      1.06 o
  -7   4   7        3.36        4.73      0.97 o
  -6   4   7       35.18       33.79      1.09 o
  -5   4   7      274.19      288.90      3.48 o
  -4   4   7      624.25      627.54      8.60 o
  -3   4   7       38.81       43.60      0.90 o
  -2   4   7        3.50        3.60      0.69 o
  -1   4   7        2.08        4.54      0.38 o
   0   4   7       50.94       56.26      1.01 o
   1   4   7      139.95      140.87      1.93 o
   2   4   7       84.17       77.00      1.73 o
   3   4   7      113.63      102.75      2.41 o
   4   4   7        9.53        7.47      0.89 o
   5   4   7        9.95       10.96      0.99 o
   6   4   7        0.43       -0.37      1.30 o
  -8   5   7        0.02       -1.47      1.47 o
  -7   5   7        3.84        5.89      2.21 o
  -6   5   7        0.59        0.00      0.92 o
  -5   5   7      274.54      272.87      5.35 o
  -4   5   7       22.20       25.38      1.01 o
  -3   5   7        2.78        2.67      0.50 o
  -2   5   7        2.54        3.61      0.48 o
  -1   5   7       19.74       18.11      0.69 o
   0   5   7       28.04       28.78      0.88 o
   1   5   7        9.74        8.25      0.47 o
   2   5   7       24.69       22.77      1.43 o
   3   5   7       22.42       23.36      1.14 o
   4   5   7        0.79       -0.13      0.62 o
   5   5   7        0.03       -0.49      0.70 o
  -8   6   7        0.58       -0.21      0.68 o
  -7   6   7        0.15       -0.12      1.29 o
  -6   6   7        0.30        0.00      0.66 o
  -5   6   7       74.26       74.76      3.86 o
  -4   6   7       95.27       84.61      1.97 o
  -3   6   7        3.48        2.77      0.50 o
  -2   6   7       13.04       21.69      0.83 o
  -1   6   7        0.14        0.24      0.35 o
   0   6   7       90.64       91.87      1.75 o
   1   6   7       87.97       89.47      2.53 o
   2   6   7      281.05      286.03      5.70 o
   3   6   7       10.37       11.13      0.96 o
   4   6   7        0.25        0.31      0.67 o
   5   6   7        9.98       11.77      1.33 o
  -8   7   7       18.53       19.02      1.66 o
  -7   7   7       13.28       12.88      1.28 o
  -6   7   7        1.94        2.42      0.68 o
  -5   7   7        4.54        5.70      0.95 o
  -4   7   7        0.55        1.10      1.10 o
  -3   7   7       24.72       20.27      1.19 o
  -2   7   7        3.95        4.13      0.46 o
  -1   7   7       25.58       24.70      1.27 o
   0   7   7       37.58       38.53      1.14 o
   1   7   7      143.94      140.58      3.44 o
   2   7   7      105.20      107.26      7.42 o
   3   7   7       57.56       56.69      2.83 o
   4   7   7        1.71       -0.37      1.10 o
  -7   8   7        3.27        3.43      0.99 o
  -6   8   7        1.85        3.56      1.47 o
  -5   8   7        7.18        6.66      0.95 o
  -4   8   7       15.31       14.59      1.50 o
  -3   8   7      349.26      289.31      7.23 o
  -2   8   7       16.67       12.29      0.81 o
  -1   8   7        1.27        0.77      0.40 o
   0   8   7       95.62      103.96      2.16 o
   1   8   7       64.16       61.92      3.79 o
   2   8   7       28.87       25.49      2.54 o
   3   8   7        1.27        0.18      1.04 o
   4   8   7        3.69        4.92      1.41 o
  -7   9   7       33.44       40.02      2.22 o
  -6   9   7        0.70        0.78      0.95 o
  -5   9   7        3.36        4.43      1.29 o
  -4   9   7        0.47        0.25      0.66 o
  -3   9   7        4.32        1.73      0.88 o
  -2   9   7       26.18       24.28      1.27 o
  -1   9   7       27.36       25.61      1.65 o
   0   9   7       52.82       60.70      3.31 o
   1   9   7        0.60        0.63      0.76 o
   2   9   7        3.77        3.25      0.97 o
   3   9   7        5.29        5.42      1.47 o
  -7  10   7        0.28        0.37      1.84 o
  -6  10   7        1.32       -0.41      0.95 o
  -5  10   7       10.96       10.65      2.02 o
  -4  10   7       15.85       10.99      1.50 o
  -3  10   7        0.83        1.44      0.57 o
  -2  10   7        1.22        0.34      0.57 o
  -1  10   7        7.33        6.63      1.30 o
   0  10   7        3.46        3.31      1.47 o
   1  10   7        0.72        2.25      1.29 o
   2  10   7        0.00       -0.18      1.04 o
  -6  11   7        7.54        9.12      1.50 o
  -5  11   7        2.95        1.38      0.95 o
  -4  11   7        2.53        4.40      2.58 o
  -3  11   7        0.83       -0.57      0.57 o
  -2  11   7        4.01        3.68      0.84 o
  -1  11   7       33.96       39.73      2.94 o
   0  11   7       11.44        9.20      1.84 o
   1  11   7        0.20        1.10      1.15 o
  -5  12   7        6.21        8.33      1.77 o
  -4  12   7        0.56       -0.98      1.15 o
  -3  12   7        0.87        1.37      0.62 o
  -2  12   7        5.35        6.84      1.78 o
  -1  12   7        0.03        1.47      1.10 o
   0  12   7        3.44        5.15      1.47 o
   0 -13   8       13.97       17.17      1.67 o
   1 -13   8       11.35       10.97      1.51 o
   2 -13   8        0.04        0.44      1.02 o
  -2 -12   8       28.91       34.21      4.05 o
  -1 -12   8        2.65        1.10      1.84 o
   0 -12   8       44.84       44.67      3.31 o
   1 -12   8        0.46        0.37      0.84 o
   2 -12   8       25.09       28.79      1.83 o
   3 -12   8        1.91        2.89      1.07 o
   4 -12   8        1.39        4.98      1.05 o
  -3 -11   8        0.00        0.65      1.15 o
  -2 -11   8        7.19        8.09      2.58 o
  -1 -11   8        6.12        7.36      2.21 o
   0 -11   8       10.29       12.22      1.50 o
   1 -11   8        0.12        0.47      0.88 o
   2 -11   8        5.31        4.96      2.02 o
   3 -11   8       19.39       19.33      1.27 o
   4 -11   8      163.22      175.62      3.88 o
  -4 -10   8        5.17        5.45      1.59 o
  -3 -10   8        0.08       -0.17      0.70 o
  -2 -10   8       23.04       25.39      3.31 o
  -1 -10   8       18.03       16.62      1.68 o
   0 -10   8       55.48       42.91      3.31 o
   1 -10   8        4.96        4.79      2.02 o
   2 -10   8       15.12       13.74      1.29 o
   3 -10   8       19.96       18.21      1.38 o
   4 -10   8       11.95       11.12      1.04 o
   5 -10   8        1.87        6.22      1.33 o
  -5  -9   8        7.87        9.47      1.55 o
  -4  -9   8        1.61        2.43      0.79 o
  -3  -9   8        4.45        4.78      1.30 o
  -2  -9   8        7.21        4.41      1.30 o
  -1  -9   8       34.85       30.80      1.67 o
   0  -9   8       72.71       72.33      5.52 o
   1  -9   8       59.22       55.36      2.56 o
   2  -9   8       16.77       14.93      1.24 o
   3  -9   8       14.94       12.10      1.11 o
   4  -9   8        4.47        3.67      0.96 o
   5  -9   8        3.65        4.98      0.62 o
   6  -9   8        1.25       -0.37      1.84 o
  -5  -8   8       27.28       32.64      2.26 o
  -4  -8   8       11.60       11.15      1.12 o
  -3  -8   8        8.26        3.31      1.30 o
  -2  -8   8        0.27        0.55      0.76 o
  -1  -8   8        0.05        1.35      0.64 o
   0  -8   8      226.21      225.56      7.36 o
   1  -8   8       43.92       47.03      2.41 o
   2  -8   8       73.08       71.65      3.03 o
   3  -8   8       65.54       64.17      2.22 o
   4  -8   8        4.13        1.36      0.80 o
   5  -8   8       15.85       16.65      0.89 o
   6  -8   8       14.18       10.81      1.38 o
  -6  -7   8        0.04       -0.79      0.97 o
  -5  -7   8       16.41       17.62      1.76 o
  -4  -7   8       30.16       32.90      1.64 o
  -3  -7   8       25.25       26.14      2.08 o
  -2  -7   8       33.17       28.60      1.62 o
  -1  -7   8        0.83        2.72      0.58 o
   0  -7   8       89.80       82.24      3.63 o
   1  -7   8       12.72       10.63      1.21 o
   2  -7   8       81.36       80.35      1.89 o
   3  -7   8      110.04      100.03      2.99 o
   4  -7   8        0.49        0.31      0.57 o
   5  -7   8        7.56        8.96      0.80 o
   6  -7   8        1.90        0.89      1.00 o
  -6  -6   8        2.15        1.68      1.02 o
  -5  -6   8       11.67       13.51      1.49 o
  -4  -6   8       41.47       42.46      2.03 o
  -3  -6   8       92.68       84.97      2.83 o
  -2  -6   8        0.69        2.17      1.12 o
  -1  -6   8      115.84      114.64      2.36 o
   0  -6   8      102.15      105.98      1.91 o
   1  -6   8      111.82      107.69      2.04 o
   2  -6   8      182.30      169.87      2.97 o
   3  -6   8      151.89      140.02      3.77 o
   4  -6   8        5.58        5.11      0.67 o
   5  -6   8       43.11       49.31      1.41 o
   6  -6   8        6.76        6.51      1.41 o
  -7  -5   8        0.91        0.22      1.34 o
  -6  -5   8        1.86        1.79      1.14 o
  -5  -5   8        0.07        0.18      1.04 o
  -4  -5   8       68.46       56.37      2.98 o
  -3  -5   8     2314.01     2229.12     37.43 o
  -2  -5   8        0.06       -0.05      0.47 o
  -1  -5   8       35.80       35.91      1.06 o
   0  -5   8        1.15        1.47      0.32 o
   1  -5   8      311.56      320.41      4.16 o
   2  -5   8        5.59        9.01      0.72 o
   3  -5   8       56.80       51.04      1.44 o
   4  -5   8       17.92       17.54      1.17 o
   5  -5   8       14.74       17.32      1.03 o
   6  -5   8        0.95        0.18      1.04 o
  -7  -4   8       12.41       13.82      2.81 o
  -6  -4   8        0.42        1.10      0.80 o
  -5  -4   8        8.53        8.48      1.56 o
  -4  -4   8       48.74       47.33      2.60 o
  -3  -4   8      208.91      202.08      4.60 o
  -2  -4   8       29.12       35.92      1.04 o
  -1  -4   8       61.64       61.95      1.16 o
   0  -4   8       70.63       61.00      1.65 o
   1  -4   8       65.96       64.98      1.58 o
   2  -4   8        1.81        0.87      0.36 o
   3  -4   8      210.96      206.79      3.45 o
   4  -4   8        6.93        6.85      0.70 o
   5  -4   8       57.86       58.32      1.86 o
   6  -4   8        3.95        2.94      1.39 o
  -7  -3   8       17.69       17.78      1.76 o
  -6  -3   8        7.55        5.35      1.30 o
  -5  -3   8      167.73      165.60      5.44 o
  -4  -3   8       53.37       51.42      1.89 o
  -3  -3   8      112.43      108.03      1.81 o
  -2  -3   8       98.47      100.98      1.65 o
  -1  -3   8       26.65       21.63      0.90 o
   0  -3   8       45.83       44.99      1.03 o
   1  -3   8        0.53        1.72      0.32 o
   2  -3   8      114.33      103.53      1.79 o
   3  -3   8      399.45      407.13      5.88 o
   4  -3   8        8.56        6.00      0.70 o
   5  -3   8       28.96       26.32      1.22 o
   6  -3   8        2.64        1.53      0.97 o
  -8  -2   8        1.14        1.36      1.12 o
  -7  -2   8        2.55        2.39      0.91 o
  -6  -2   8       77.31       82.96      3.86 o
  -5  -2   8       64.27       68.10      2.98 o
  -4  -2   8       17.18       17.10      0.90 o
  -3  -2   8        0.17        0.27      0.22 o
  -2  -2   8      232.75      236.36      2.76 o
  -1  -2   8      639.15      660.71      6.96 o
   0  -2   8        0.90        0.43      0.19 o
   1  -2   8       70.61       73.00      1.84 o
   2  -2   8       10.18        7.97      0.56 o
   3  -2   8      139.57      121.45      2.80 o
   4  -2   8       32.66       24.93      1.81 o
   5  -2   8       33.25       33.01      1.30 o
   6  -2   8        1.05        1.10      0.91 o
  -8  -1   8        1.55        1.10      0.97 o
  -7  -1   8        0.26       -0.80      0.80 o
  -6  -1   8      121.88      115.66      4.29 o
  -5  -1   8       12.19       12.19      1.41 o
  -4  -1   8        6.30        4.06      0.39 o
  -3  -1   8        1.73        2.01      0.30 o
  -2  -1   8      426.82      468.11      5.03 o
  -1  -1   8      160.04      149.14      1.96 o
   0  -1   8       96.69       96.11      1.42 o
   1  -1   8        0.58        0.98      0.28 o
   2  -1   8       11.81        6.99      0.58 o
   3  -1   8      730.21      708.26      9.50 o
   4  -1   8       29.43       28.73      1.71 o
   5  -1   8       21.06       20.78      1.04 o
   6  -1   8        6.58        8.29      1.33 o
  -8   0   8        6.10        5.19      1.24 o
  -7   0   8       15.37       12.42      1.45 o
  -6   0   8      309.64      259.54      7.27 o
  -5   0   8       28.03       31.69      1.12 o
  -4   0   8        0.47        0.61      0.22 o
  -3   0   8      105.43      112.47      1.61 o
  -2   0   8        1.59        0.77      0.24 o
  -1   0   8        9.83        7.07      0.41 o
   0   0   8       47.17       45.93      1.03 o
   1   0   8        7.64        6.73      0.43 o
   2   0   8       18.29       16.00      0.87 o
   3   0   8        0.09       -0.74      0.74 o
   4   0   8        0.49       -0.09      0.55 o
   5   0   8        0.96        0.64      0.53 o
   6   0   8        6.12        6.30      1.24 o
  -8   1   8        0.91        0.45      0.94 o
  -7   1   8        1.18        1.58      0.76 o
  -6   1   8       20.25       16.94      0.92 o
  -5   1   8        0.00        0.05      0.18 o
  -4   1   8       35.77       33.02      0.75 o
  -3   1   8        1.98        2.87      0.32 o
  -2   1   8      189.83      195.26      2.71 o
  -1   1   8       98.60       99.36      1.48 o
   0   1   8       51.71       51.50      1.03 o
   1   1   8       12.06       13.83      0.53 o
   2   1   8        0.05       -0.26      0.28 o
   3   1   8       51.44       42.68      1.96 o
   4   1   8       45.47       47.77      1.86 o
   5   1   8        0.02       -0.28      0.55 o
   6   1   8        0.66       -1.17      1.17 o
  -8   2   8        2.44        3.42      0.96 o
  -7   2   8        0.69       -0.08      0.67 o
  -6   2   8        4.15        4.28      0.91 o
  -5   2   8        7.59        5.27      0.55 o
  -4   2   8       23.39       26.62      0.71 o
  -3   2   8        0.10        0.60      0.19 o
  -2   2   8       61.14       53.70      1.04 o
  -1   2   8       53.82       52.84      1.05 o
   0   2   8      206.31      227.85      2.70 o
   1   2   8       65.19       66.11      1.30 o
   2   2   8        1.12        0.18      0.39 o
   3   2   8        9.24        9.21      1.22 o
   4   2   8       12.55       11.56      1.07 o
   5   2   8       44.55       44.84      2.61 o
   6   2   8        4.94        4.60      1.56 o
  -8   3   8        2.90        2.24      1.41 o
  -7   3   8        0.08       -0.02      0.54 o
  -6   3   8       26.34       26.41      1.51 o
  -5   3   8       47.00       41.97      0.91 o
  -4   3   8      765.23      746.34      9.63 o
  -3   3   8       69.58       68.49      1.23 o
  -2   3   8       58.83       54.45      1.45 o
  -1   3   8        9.70        8.68      0.45 o
   0   3   8       74.21       74.96      1.22 o
   1   3   8      107.30      108.94      2.01 o
   2   3   8        0.37       -0.20      0.40 o
   3   3   8       50.41       54.33      2.03 o
   4   3   8        0.43       -0.34      0.58 o
   5   3   8       21.98       22.75      1.41 o
   6   3   8       23.41       26.49      3.68 o
  -7   4   8        2.46        1.13      0.80 o
  -6   4   8        1.47        2.06      0.35 o
  -5   4   8       88.30       83.08      2.53 o
  -4   4   8        3.61        5.21      0.69 o
  -3   4   8      811.91      814.20     11.00 o
  -2   4   8       29.01       28.77      1.70 o
  -1   4   8       11.14       17.03      0.69 o
   0   4   8      275.00      312.98      4.05 o
   1   4   8      235.50      245.55      3.25 o
   2   4   8        2.60        1.47      0.48 o
   3   4   8        1.27        1.56      0.80 o
   4   4   8        0.01       -0.21      0.62 o
   5   4   8        5.58        7.98      0.99 o
  -8   5   8        0.06       -1.84      1.84 o
  -7   5   8        5.12        2.94      1.84 o
  -6   5   8        4.89        2.63      0.74 o
  -5   5   8        2.89        1.50      0.57 o
  -4   5   8      492.73      474.29      8.57 o
  -3   5   8       62.48       70.36      1.76 o
  -2   5   8        6.39        6.83      0.62 o
  -1   5   8        0.96        0.99      0.33 o
   0   5   8        9.58        8.34      0.63 o
   1   5   8       12.09       10.80      0.74 o
   2   5   8      218.61      216.45      3.54 o
   3   5   8       40.11       46.83      1.93 o
   4   5   8        1.10        0.58      0.80 o
   5   5   8       17.61       21.74      1.45 o
  -8   6   8        0.44       -0.79      2.02 o
  -7   6   8        8.92        6.78      0.99 o
  -6   6   8        0.29        1.47      0.66 o
  -5   6   8        3.13        3.75      0.68 o
  -4   6   8      128.32      128.91      4.63 o
  -3   6   8        0.02        0.17      0.40 o
  -2   6   8        0.23        0.45      0.35 o
  -1   6   8        0.45        0.69      0.55 o
   0   6   8       12.45       14.16      0.74 o
   1   6   8      105.39      114.60      2.96 o
   2   6   8      200.98      198.85      4.51 o
   3   6   8        8.64        7.12      1.41 o
   4   6   8        2.36        0.28      0.95 o
  -8   7   8        0.09       -0.68      0.68 o
  -7   7   8        3.51        1.89      0.68 o
  -6   7   8        1.09        1.37      1.10 o
  -5   7   8        5.63        7.78      0.99 o
  -4   7   8        0.33        0.86      0.66 o
  -3   7   8       49.72       46.24      2.11 o
  -2   7   8       15.44       14.69      1.22 o
  -1   7   8       26.34       23.01      1.00 o
   0   7   8        0.01        0.03      0.58 o
   1   7   8      146.35      155.63      3.81 o
   2   7   8      202.73      209.08      4.72 o
   3   7   8       42.68       46.84      2.72 o
   4   7   8        3.14        1.47      1.15 o
  -7   8   8       12.90       12.50      2.02 o
  -6   8   8        3.12        3.43      0.99 o
  -5   8   8        8.53        8.09      1.22 o
  -4   8   8        6.38        7.05      2.39 o
  -3   8   8       13.12       16.35      1.50 o
  -2   8   8       20.86       14.15      1.02 o
  -1   8   8       15.66       15.46      0.93 o
   0   8   8        2.79        4.48      0.74 o
   1   8   8        6.13        5.99      0.97 o
   2   8   8        2.81        1.72      0.85 o
   3   8   8       48.14       57.86      3.09 o
  -7   9   8        0.24        0.49      0.99 o
  -6   9   8        7.10        7.92      1.47 o
  -5   9   8       14.17       10.96      4.23 o
  -4   9   8        5.13        4.47      1.15 o
  -3   9   8       70.85       56.42      2.65 o
  -2   9   8        0.03       -0.32      0.54 o
  -1   9   8        5.05        4.56      0.91 o
   0   9   8       15.16       18.03      1.84 o
   1   9   8        5.97        3.51      0.97 o
   2   9   8        1.79        0.53      1.35 o
   3   9   8       11.26       12.67      1.94 o
  -6  10   8        6.27        7.76      1.47 o
  -5  10   8        0.16        0.41      0.95 o
  -4  10   8        2.50        3.43      1.15 o
  -3  10   8        0.04        0.42      0.88 o
  -2  10   8       18.04       17.74      1.13 o
  -1  10   8       11.18       14.06      1.24 o
   0  10   8        3.43        1.84      1.10 o
   1  10   8        0.71       -0.60      0.95 o
   2  10   8        6.00        9.69      1.56 o
  -6  11   8        0.00        1.10      2.21 o
  -5  11   8        0.76        1.64      1.15 o
  -4  11   8        5.24        7.56      1.41 o
  -3  11   8        2.67        0.92      2.02 o
  -2  11   8        1.43        3.20      0.80 o
  -1  11   8       42.68       54.82      3.31 o
   0  11   8       16.03       12.51      2.21 o
   1  11   8        1.21        2.21      1.47 o
  -4  12   8        7.17        9.44      1.77 o
  -3  12   8        1.91        1.34      0.63 o
  -2  12   8        2.82        3.10      0.87 o
  -1  12   8        7.57        8.46      1.84 o
   1 -13   9        4.72        5.97      1.50 o
  -2 -12   9        2.79        5.52      2.58 o
  -1 -12   9        0.32        0.37      2.21 o
   0 -12   9        2.33        3.91      1.84 o
   1 -12   9        4.51        4.19      1.22 o
   2 -12   9        0.24        0.07      0.84 o
   3 -12   9        0.11       -0.14      0.87 o
  -3 -11   9       33.80       42.94      2.72 o
  -2 -11   9        2.47       -1.10      1.84 o
  -1 -11   9        1.39       -1.47      1.47 o
   0 -11   9       90.61       88.34      3.71 o
   1 -11   9        6.03        5.38      2.02 o
   2 -11   9        0.09        0.18      0.95 o
   3 -11   9        9.36        9.28      1.29 o
   4 -11   9        0.86        1.88      1.01 o
  -4 -10   9      115.77      147.58      6.64 o
  -3 -10   9        0.24       -0.85      0.85 o
  -2 -10   9        0.39       -1.47      1.47 o
  -1 -10   9       24.18       17.29      2.94 o
   0 -10   9        8.31       11.10      2.21 o
   1 -10   9       16.83       18.51      1.77 o
   2 -10   9        8.11        6.78      1.22 o
   3 -10   9       22.30       23.76      2.48 o
   4 -10   9        1.69        1.34      0.90 o
   5 -10   9       36.63       46.37      1.96 o
  -5  -9   9       11.08       11.37      1.70 o
  -4  -9   9        5.61        7.21      1.02 o
  -3  -9   9       17.85       19.56      2.08 o
  -2  -9   9        8.50        6.47      1.41 o
  -1  -9   9        0.27        0.34      0.80 o
   0  -9   9        0.24       -0.74      0.88 o
   1  -9   9       13.28       15.11      1.50 o
   2  -9   9        3.10        3.63      0.91 o
   3  -9   9        5.35        4.55      0.87 o
   4  -9   9       15.58       12.03      1.13 o
   5  -9   9        0.21        0.74      0.59 o
  -5  -8   9       11.65       10.38      1.58 o
  -4  -8   9       10.72       11.39      1.39 o
  -3  -8   9       12.39        7.10      1.56 o
  -2  -8   9       22.14       25.76      1.70 o
  -1  -8   9        0.49        0.23      0.69 o
   0  -8   9       23.69       22.86      1.66 o
   1  -8   9        0.81        1.29      1.66 o
   2  -8   9       50.28       51.41      2.00 o
   3  -8   9       70.39       66.01      2.32 o
   4  -8   9        0.19       -0.69      0.69 o
   5  -8   9        3.43        3.92      0.62 o
   6  -8   9       14.24       14.35      2.94 o
  -6  -7   9        0.25        0.57      1.19 o
  -5  -7   9        2.25        2.68      1.12 o
  -4  -7   9       14.83       12.45      1.14 o
  -3  -7   9       15.03       13.58      1.84 o
  -2  -7   9       83.06       89.96      2.97 o
  -1  -7   9        3.41        2.96      0.65 o
   0  -7   9        8.64       10.02      1.12 o
   1  -7   9       44.75       45.58      1.59 o
   2  -7   9       33.21       38.59      1.50 o
   3  -7   9       51.61       48.63      2.00 o
   4  -7   9       15.02       16.10      1.17 o
   5  -7   9       15.73       18.63      1.81 o
   6  -7   9        3.55        3.46      1.12 o
  -6  -6   9       11.72       10.75      1.55 o
  -5  -6   9        0.01        2.13      1.15 o
  -4  -6   9       10.37       10.26      1.05 o
  -3  -6   9      401.85      386.05      9.75 o
  -2  -6   9        0.19        0.06      0.57 o
  -1  -6   9       53.73       55.57      1.78 o
   0  -6   9      162.12      160.31      3.00 o
   1  -6   9       63.22       57.36      1.59 o
   2  -6   9      122.18      111.38      2.35 o
   3  -6   9      107.37      105.96      3.50 o
   4  -6   9        5.02        7.97      0.77 o
   5  -6   9       13.33       16.58      1.17 o
   6  -6   9        1.69       -0.82      1.15 o
  -7  -5   9        5.13        6.84      1.61 o
  -6  -5   9       12.99       18.06      1.76 o
  -5  -5   9        0.96        1.39      1.15 o
  -4  -5   9       84.11       89.52      4.97 o
  -3  -5   9        0.12        0.70      0.79 o
  -2  -5   9       15.33       15.71      1.36 o
  -1  -5   9      147.11      148.14      2.75 o
   0  -5   9       14.59       13.69      0.63 o
   1  -5   9       24.45       29.25      0.91 o
   2  -5   9       19.60       17.67      0.95 o
   3  -5   9       62.43       61.94      1.79 o
   4  -5   9       59.04       58.32      1.76 o
   5  -5   9        7.57        8.58      0.96 o
   6  -5   9        2.68       -0.08      1.15 o
  -7  -4   9        0.00        1.49      1.12 o
  -6  -4   9        1.74        1.02      1.15 o
  -5  -4   9        6.14        6.25      1.30 o
  -4  -4   9       67.05       59.50      3.31 o
  -3  -4   9      526.43      493.21      9.42 o
  -2  -4   9       70.93       69.44      2.26 o
  -1  -4   9      221.61      200.92      3.11 o
   0  -4   9        1.22        0.63      0.31 o
   1  -4   9       70.47       65.10      1.29 o
   2  -4   9       10.02       12.81      1.10 o
   3  -4   9      269.10      274.21      4.39 o
   4  -4   9       54.50       53.80      1.76 o
   5  -4   9       10.47        8.65      1.17 o
   6  -4   9        2.73        1.93      1.12 o
  -7  -3   9       28.32       37.59      2.32 o
  -6  -3   9        6.64        8.16      2.94 o
  -5  -3   9        3.94        1.10      1.04 o
  -4  -3   9        0.19        0.58      0.54 o
  -3  -3   9      136.80      125.60      2.50 o
  -2  -3   9       20.21       20.11      0.88 o
  -1  -3   9        1.02        0.92      0.33 o
   0  -3   9       43.75       52.91      1.17 o
   1  -3   9       31.91       24.89      0.81 o
   2  -3   9       31.64       33.18      1.19 o
   3  -3   9      609.83      555.34      7.85 o
   4  -3   9        0.05        0.09      0.55 o
   5  -3   9       13.60       14.22      1.22 o
   6  -3   9       17.52       15.45      1.55 o
  -8  -2   9        1.43        1.75      1.67 o
  -7  -2   9        2.31        2.00      1.42 o
  -6  -2   9       28.72       28.91      2.39 o
  -5  -2   9        0.40       -0.37      0.78 o
  -4  -2   9       62.42       60.84      2.10 o
  -3  -2   9      155.83      160.86      2.55 o
  -2  -2   9       34.98       37.97      0.89 o
  -1  -2   9       34.17       41.36      0.99 o
   0  -2   9       47.63       50.19      1.07 o
   1  -2   9       59.66       62.47      1.17 o
   2  -2   9       68.39       67.59      1.54 o
   3  -2   9      121.41      121.00      3.39 o
   4  -2   9      166.20      145.43      3.03 o
   5  -2   9       37.48       35.93      1.43 o
   6  -2   9       21.90       19.86      1.67 o
  -8  -1   9        0.91       -0.26      0.91 o
  -7  -1   9        3.51        2.26      0.91 o
  -6  -1   9        1.55        1.47      1.04 o
  -5  -1   9        0.87        0.00      0.54 o
  -4  -1   9        0.69        0.43      0.23 o
  -3  -1   9      102.12       98.52      1.99 o
  -2  -1   9       23.56       27.87      0.71 o
  -1  -1   9     2246.44     2376.60     25.12 o
   0  -1   9       19.31       25.43      0.68 o
   1  -1   9      277.28      277.39      3.36 o
   2  -1   9        7.41        5.50      0.54 o
   3  -1   9       33.63       29.63      1.71 o
   4  -1   9        7.10        6.26      0.85 o
   5  -1   9       26.41       23.81      1.33 o
   6  -1   9       12.07       14.82      1.97 o
  -8   0   9        0.57        1.86      1.02 o
  -7   0   9       17.50       17.08      1.94 o
  -6   0   9        9.44       11.75      1.31 o
  -5   0   9      154.97      136.61      4.66 o
  -4   0   9       11.19        9.93      0.63 o
  -3   0   9       82.63       80.92      1.59 o
  -2   0   9       31.70       27.20      0.76 o
  -1   0   9      144.07      145.00      2.09 o
   0   0   9        0.21        1.06      0.22 o
   1   0   9      138.62      134.81      2.07 o
   2   0   9        9.21       11.70      0.66 o
   3   0   9        2.05        1.10      0.64 o
   4   0   9       25.67       24.53      1.18 o
   5   0   9       81.70       79.12      2.18 o
   6   0   9        8.49       11.07      1.46 o
  -8   1   9        0.04        0.20      0.97 o
  -7   1   9        0.07       -0.20      1.15 o
  -6   1   9       40.82       28.04      2.19 o
  -5   1   9       68.66       61.89      1.87 o
  -4   1   9        0.02       -0.06      0.34 o
  -3   1   9      107.60      114.49      1.99 o
  -2   1   9        1.16        1.64      0.32 o
  -1   1   9        7.17        7.20      0.51 o
   0   1   9       11.74       15.66      0.57 o
   1   1   9      187.30      190.41      2.64 o
   2   1   9       35.18       33.03      1.18 o
   3   1   9        3.22        2.89      0.62 o
   4   1   9        0.29       -0.58      0.58 o
   5   1   9        3.58        1.64      0.85 o
   6   1   9        0.55        1.23      1.06 o
  -8   2   9        4.11        4.95      1.41 o
  -7   2   9        1.56        2.22      0.35 o
  -6   2   9        0.00        0.18      0.32 o
  -5   2   9        3.15        1.31      0.32 o
  -4   2   9       57.65       51.53      1.27 o
  -3   2   9      237.12      233.24      3.22 o
  -2   2   9        8.70        9.61      0.54 o
  -1   2   9       17.42       18.66      0.74 o
   0   2   9      265.82      288.49      3.35 o
   1   2   9        0.39        0.28      0.26 o
   2   2   9       60.96       66.82      1.86 o
   3   2   9       29.39       31.09      1.33 o
   4   2   9        0.28       -0.37      0.55 o
   5   2   9        0.43       -0.62      0.62 o
  -8   3   9        0.83        0.16      1.47 o
  -7   3   9        7.72        9.16      1.68 o
  -6   3   9       12.78       10.19      1.15 o
  -5   3   9       23.43       24.13      1.35 o
  -4   3   9      110.28       99.74      3.56 o
  -3   3   9      304.51      317.76      4.71 o
  -2   3   9       33.57       34.95      1.08 o
  -1   3   9        7.02        6.13      0.58 o
   0   3   9       49.00       50.48      1.15 o
   1   3   9       61.14       61.01      1.18 o
   2   3   9       13.25       12.09      0.86 o
   3   3   9        0.51        1.47      0.69 o
   4   3   9        2.14        2.31      0.91 o
   5   3   9        9.94        8.47      1.21 o
  -8   4   9        0.22       -0.37      1.84 o
  -7   4   9        7.21        3.50      1.30 o
  -6   4   9        2.66        1.93      0.60 o
  -5   4   9       13.31       13.21      0.89 o
  -4   4   9     1601.78     1581.09     22.83 o
  -3   4   9      513.04      493.93     10.30 o
  -2   4   9       14.55       16.63      0.89 o
  -1   4   9        0.32        0.05      0.35 o
   0   4   9       14.03       12.89      0.74 o
   1   4   9       45.93       49.90      1.43 o
   2   4   9       16.19       15.56      1.00 o
   3   4   9        0.69       -0.37      0.69 o
   4   4   9        7.67        7.83      1.11 o
   5   4   9        0.84        0.22      0.80 o
  -8   5   9       30.43       39.00      4.05 o
  -7   5   9        5.34        7.36      0.70 o
  -6   5   9        1.74        1.68      0.68 o
  -5   5   9       36.46       39.87      1.56 o
  -4   5   9       21.15       17.17      1.71 o
  -3   5   9       50.33       50.09      1.49 o
  -2   5   9        0.45        0.37      0.43 o
  -1   5   9       20.92       20.73      0.96 o
   0   5   9       36.08       34.53      1.14 o
   1   5   9        0.04        0.42      0.54 o
   2   5   9       52.22       56.36      2.10 o
   3   5   9        3.53        1.10      1.15 o
   4   5   9        7.03        5.27      1.66 o
  -8   6   9        0.46        0.92      0.70 o
  -7   6   9        0.56        0.42      0.74 o
  -6   6   9        4.69        4.11      0.92 o
  -5   6   9       10.54        8.26      0.99 o
  -4   6   9        3.07        1.98      0.57 o
  -3   6   9        3.10        2.46      0.63 o
  -2   6   9       25.03       21.56      1.08 o
  -1   6   9       76.69       75.71      1.83 o
   0   6   9       71.85       64.88      1.89 o
   1   6   9        1.61        1.88      0.76 o
   2   6   9      220.96      219.21      4.94 o
   3   6   9        8.89        4.92      1.41 o
   4   6   9        3.08        3.51      1.29 o
  -7   7   9        0.07        0.25      1.29 o
  -6   7   9        6.13        6.40      2.39 o
  -5   7   9        0.31       -0.44      1.47 o
  -4   7   9       16.46       12.29      1.22 o
  -3   7   9        0.72       -0.66      0.66 o
  -2   7   9      116.44       99.79      2.52 o
  -1   7   9        7.13        9.12      0.89 o
   0   7   9        2.57        1.45      0.58 o
   1   7   9       14.45       11.09      1.19 o
   2   7   9       65.19       67.25      4.14 o
   3   7   9        1.04        2.17      1.15 o
  -7   8   9        3.47        2.39      1.84 o
  -6   8   9       11.92       11.82      1.84 o
  -5   8   9       15.93       16.00      2.39 o
  -4   8   9        0.08       -0.12      0.74 o
  -3   8   9        0.54        1.58      0.88 o
  -2   8   9       76.98       70.03      2.15 o
  -1   8   9       25.66       23.90      1.10 o
   0   8   9       36.55       30.90      1.94 o
   1   8   9        0.93        3.31      0.97 o
   2   8   9        8.06        7.12      1.19 o
   3   8   9       24.30       20.54      2.20 o
  -7   9   9       18.64       22.59      1.84 o
  -6   9   9       25.81       23.92      2.02 o
  -5   9   9        3.76        3.43      1.84 o
  -4   9   9       30.68       22.55      1.77 o
  -3   9   9        1.01        1.37      0.88 o
  -2   9   9       38.04       33.34      1.56 o
  -1   9   9        8.03        9.99      1.02 o
   0   9   9       44.37       39.00      2.94 o
   1   9   9        1.78        0.55      0.91 o
   2   9   9       10.70       11.08      1.40 o
  -6  10   9        1.01        1.10      1.47 o
  -5  10   9        1.72        2.08      0.99 o
  -4  10   9       15.20       15.86      3.50 o
  -3  10   9        0.69        0.00      1.47 o
  -2  10   9        0.63        0.37      0.72 o
  -1  10   9        0.06       -0.37      1.10 o
   0  10   9       42.32       37.89      2.94 o
   1  10   9       14.11       19.17      1.77 o
  -5  11   9        0.29        1.03      1.22 o
  -4  11   9        2.59        1.18      1.22 o
  -3  11   9        0.88        0.82      1.15 o
  -2  11   9        0.15       -0.58      0.62 o
  -1  11   9       27.28       30.54      2.58 o
   0  11   9       11.12       11.40      1.84 o
  -3  12   9        0.06       -0.20      1.15 o
  -2  12   9        0.00        0.00      1.10 o
  -1 -12  10        2.53        2.58      2.58 o
   0 -12  10       17.21       15.33      1.84 o
   1 -12  10        0.16        2.06      1.22 o
   2 -12  10       12.76       12.18      1.84 o
  -3 -11  10       12.10       22.44      3.68 o
  -2 -11  10        0.00        0.74      1.84 o
  -1 -11  10        3.48        1.84      1.84 o
   0 -11  10       27.85       25.86      2.11 o
   1 -11  10       57.50       55.62      3.68 o
   2 -11  10       30.59       34.51      2.38 o
   3 -11  10        1.17        2.41      1.29 o
   4 -11  10        0.66        1.35      0.99 o
  -4 -10  10        1.58        2.28      0.97 o
  -3 -10  10        8.41        9.24      1.94 o
  -2 -10  10        5.39        7.73      2.58 o
  -1 -10  10       30.29       36.42      4.05 o
   0 -10  10       34.19       31.26      5.15 o
   1 -10  10       71.96       75.54      7.73 o
   2 -10  10        6.69        6.33      2.76 o
   3 -10  10        4.32        3.38      1.29 o
   4 -10  10        1.37        0.34      0.90 o
  -4  -9  10       83.64       93.43      4.17 o
  -3  -9  10       58.16       58.87      3.38 o
  -2  -9  10        0.06        0.49      1.15 o
  -1  -9  10       91.75      102.52     10.85 o
   0  -9  10       20.35       20.12      1.77 o
   1  -9  10       10.71       12.22      1.50 o
   2  -9  10        2.12        2.66      1.15 o
   3  -9  10       11.35       12.39      1.33 o
   4  -9  10        6.11        8.03      1.11 o
   5  -9  10        0.23       -0.62      0.62 o
  -5  -8  10        2.01        2.00      1.19 o
  -4  -8  10        0.01        0.30      0.84 o
  -3  -8  10       18.66       20.53      2.20 o
  -2  -8  10        4.07        3.19      1.15 o
  -1  -8  10       33.60       38.04      2.46 o
   0  -8  10       45.66       46.12      2.05 o
   1  -8  10       15.95       15.23      1.66 o
   2  -8  10       37.40       34.72      2.05 o
   3  -8  10        3.42        3.00      0.88 o
   4  -8  10        0.65        1.73      0.76 o
   5  -8  10        0.67        1.53      0.62 o
  -6  -7  10       11.29       10.07      3.26 o
  -5  -7  10        2.38        3.50      1.56 o
  -4  -7  10        4.73        5.38      0.99 o
  -3  -7  10       14.93       11.63      2.02 o
  -2  -7  10       58.66       66.31      2.61 o
  -1  -7  10      295.94      308.20      7.01 o
   0  -7  10      180.27      173.44      4.15 o
   1  -7  10        1.85        0.10      0.69 o
   2  -7  10       74.04       81.29      2.23 o
   3  -7  10        0.47       -0.03      0.69 o
   4  -7  10        0.06       -0.37      0.76 o
   5  -7  10        2.11        2.00      0.64 o
  -6  -6  10        0.11       -0.64      0.94 o
  -5  -6  10        4.37        2.78      1.84 o
  -4  -6  10       10.45       13.11      0.92 o
  -3  -6  10       35.66       34.22      2.34 o
  -2  -6  10      466.77      485.72      9.63 o
  -1  -6  10      315.48      313.54      7.14 o
   0  -6  10       35.62       32.74      1.37 o
   1  -6  10       20.89       21.64      1.08 o
   2  -6  10       45.67       51.33      1.55 o
   3  -6  10        7.97        7.86      0.83 o
   4  -6  10        8.43        7.15      1.02 o
   5  -6  10        0.48        0.83      0.72 o
   6  -6  10        0.67       -1.10      1.15 o
  -7  -5  10        0.25       -0.87      0.91 o
  -6  -5  10       10.79       16.24      2.58 o
  -5  -5  10        1.96        0.00      1.66 o
  -4  -5  10        4.83        4.05      1.30 o
  -3  -5  10       52.77       50.87      2.10 o
  -2  -5  10      406.15      387.88      8.82 o
  -1  -5  10      456.58      448.72      7.32 o
   0  -5  10        3.30        2.59      0.59 o
   1  -5  10       33.16       34.90      1.11 o
   2  -5  10        0.01       -0.29      0.54 o
   3  -5  10       36.42       31.49      1.22 o
   4  -5  10        0.18       -0.50      0.50 o
   5  -5  10       16.05       16.75      1.27 o
   6  -5  10        3.14        3.78      1.41 o
  -7  -4  10       49.34       66.70      3.17 o
  -6  -4  10        8.83        6.66      1.56 o
  -5  -4  10        1.07        0.74      1.04 o
  -4  -4  10       82.25       75.67      3.31 o
  -3  -4  10       59.15       61.97      2.26 o
  -2  -4  10       54.89       50.00      1.98 o
  -1  -4  10       65.67       69.40      2.07 o
   0  -4  10        5.83        6.35      0.71 o
   1  -4  10       57.87       54.39      1.28 o
   2  -4  10      123.81      120.80      2.47 o
   3  -4  10       21.06       18.64      1.02 o
   4  -4  10      113.89      115.66      2.81 o
   5  -4  10        1.04        0.59      0.67 o
   6  -4  10        5.17        4.82      1.27 o
  -7  -3  10        0.03       -0.91      0.91 o
  -6  -3  10        0.52        1.29      1.04 o
  -5  -3  10        0.02        1.29      1.04 o
  -4  -3  10        1.16        1.31      0.88 o
  -3  -3  10       11.97        9.26      1.02 o
  -2  -3  10        0.58       -0.11      0.54 o
  -1  -3  10       91.65      102.13      2.33 o
   0  -3  10        2.04        4.14      0.45 o
   1  -3  10      108.08      103.53      1.84 o
   2  -3  10       18.92       19.52      0.97 o
   3  -3  10        6.12        7.29      0.82 o
   4  -3  10      375.03      364.46      6.24 o
   5  -3  10       16.00       13.53      1.65 o
   6  -3  10        7.32        6.48      1.59 o
  -7  -2  10       42.45       42.70      2.98 o
  -6  -2  10        0.13        0.57      1.15 o
  -5  -2  10        2.84        2.21      1.04 o
  -4  -2  10       50.99       42.47      2.58 o
  -3  -2  10       76.43       74.78      1.53 o
  -2  -2  10        3.64        4.06      0.59 o
  -1  -2  10       74.13       80.51      1.63 o
   0  -2  10        5.37        4.82      0.41 o
   1  -2  10       78.12       80.05      1.45 o
   2  -2  10      240.71      246.63      4.02 o
   3  -2  10        0.16        0.44      0.49 o
   4  -2  10        0.11       -0.26      0.87 o
   5  -2  10        2.06        1.25      0.70 o
   6  -2  10        3.78        6.18      1.27 o
  -8  -1  10        8.46       12.25      1.67 o
  -7  -1  10        6.39        3.34      2.58 o
  -6  -1  10        2.68        5.04      2.39 o
  -5  -1  10       96.37       74.86      2.36 o
  -4  -1  10        2.25        2.61      0.50 o
  -3  -1  10       74.50       76.67      1.90 o
  -2  -1  10       97.72      111.40      1.93 o
  -1  -1  10        0.49        0.65      0.37 o
   0  -1  10        2.67        5.45      0.43 o
   1  -1  10       57.64       60.77      1.21 o
   2  -1  10      152.05      160.33      2.94 o
   3  -1  10       14.32       15.68      0.95 o
   4  -1  10        1.13        0.96      0.67 o
   5  -1  10        5.44        4.59      0.96 o
   6  -1  10       10.83       11.10      1.55 o
  -8   0  10        1.27        0.30      1.02 o
  -7   0  10        0.32        1.47      1.15 o
  -6   0  10        3.61        4.26      0.64 o
  -5   0  10       18.72       11.38      0.87 o
  -4   0  10      154.35      132.98      3.93 o
  -3   0  10        0.18        0.02      0.24 o
  -2   0  10        0.40        0.03      0.35 o
  -1   0  10      232.61      243.07      4.89 o
   0   0  10       32.87       27.97      0.76 o
   1   0  10       14.32       12.94      0.61 o
   2   0  10      465.03      446.40     17.96 o
   3   0  10        2.92        2.58      0.67 o
   4   0  10       48.41       52.66      1.79 o
   5   0  10        1.12        1.51      0.73 o
  -8   1  10       10.15       13.27      3.86 o
  -7   1  10        0.01        0.27      0.76 o
  -6   1  10        0.73        0.37      0.54 o
  -5   1  10       39.23       28.21      1.16 o
  -4   1  10        8.34        9.97      0.65 o
  -3   1  10        8.03        7.14      0.54 o
  -2   1  10       57.38       59.26      1.43 o
  -1   1  10        0.01       -0.32      0.32 o
   0   1  10       32.25       31.28      0.94 o
   1   1  10      177.46      193.09      2.73 o
   2   1  10       75.48       71.65      1.91 o
   3   1  10        6.10        6.82      0.81 o
   4   1  10       45.28       45.93      2.39 o
   5   1  10       16.61       11.57      1.05 o
  -8   2  10        1.70        2.84      1.41 o
  -7   2  10        0.79        0.37      1.10 o
  -6   2  10        0.04       -0.07      0.36 o
  -5   2  10       23.27       21.27      3.50 o
  -4   2  10        0.33       -0.32      0.62 o
  -3   2  10       36.20       34.57      1.10 o
  -2   2  10       57.32       51.57      1.65 o
  -1   2  10       23.95       26.76      0.84 o
   0   2  10       78.98       81.94      1.89 o
   1   2  10      313.94      349.78      4.66 o
   2   2  10      126.23      121.38      2.39 o
   3   2  10        8.65        9.13      0.89 o
   4   2  10       16.57       17.01      1.27 o
   5   2  10        5.57        4.41      0.99 o
  -8   3  10        0.52        0.32      0.45 o
  -7   3  10        0.41        0.91      0.62 o
  -6   3  10       17.04       17.14      0.94 o
  -5   3  10        6.29        6.53      0.64 o
  -4   3  10      109.56      107.94      2.40 o
  -3   3  10      312.91      304.39      5.19 o
  -2   3  10       18.69       22.29      1.19 o
  -1   3  10       21.00       23.39      1.19 o
   0   3  10        6.58        6.82      0.57 o
   1   3  10       16.93       14.19      1.20 o
   2   3  10        3.50        1.63      0.74 o
   3   3  10        4.27        4.58      0.81 o
   4   3  10       51.07       53.41      3.08 o
   5   3  10        0.04       -0.44      0.73 o
  -8   4  10       18.75       20.97      3.31 o
  -7   4  10        1.11        0.76      0.62 o
  -6   4  10       19.79       21.57      1.20 o
  -5   4  10       13.33       13.21      0.90 o
  -4   4  10       17.02       20.10      1.11 o
  -3   4  10       70.13       69.33      1.90 o
  -2   4  10       22.67       23.84      1.08 o
  -1   4  10       28.32       36.94      1.51 o
   0   4  10       81.45       76.78      1.79 o
   1   4  10        2.65        3.95      0.76 o
   2   4  10        6.54        5.99      0.91 o
   3   4  10       24.33       25.95      1.94 o
   4   4  10       13.91       16.62      1.77 o
  -8   5  10        4.91        6.62      1.66 o
  -7   5  10       10.68       11.57      1.01 o
  -6   5  10        1.40       -0.37      1.47 o
  -5   5  10       13.02       13.90      1.32 o
  -4   5  10      107.06      100.27      2.76 o
  -3   5  10       57.78       54.42      3.04 o
  -2   5  10       12.88        7.57      0.77 o
  -1   5  10       46.65       58.75      1.68 o
   0   5  10       24.70       19.34      0.98 o
   1   5  10       30.62       38.09      2.90 o
   2   5  10       35.55       35.87      1.76 o
   3   5  10      174.49      173.40      5.39 o
   4   5  10       14.46       16.42      1.84 o
  -7   6  10       15.24       13.21      1.28 o
  -6   6  10       26.14       26.97      3.31 o
  -5   6  10       21.00       23.96      1.56 o
  -4   6  10       23.86       24.97      1.92 o
  -3   6  10       26.71       24.35      1.54 o
  -2   6  10       50.14       41.58      1.86 o
  -1   6  10        5.20        7.02      0.70 o
   0   6  10        1.29        0.37      0.54 o
   1   6  10       18.52       22.47      1.57 o
   2   6  10       79.23       83.19      3.20 o
   3   6  10        8.09       11.17      2.02 o
   4   6  10       21.68       23.08      2.11 o
  -7   7  10        0.02       -0.92      0.92 o
  -6   7  10       11.55       11.92      1.47 o
  -5   7  10        9.99        9.29      1.28 o
  -4   7  10        0.16        0.86      0.74 o
  -3   7  10       20.20       19.88      1.50 o
  -2   7  10      131.05      109.64      3.55 o
  -1   7  10        0.07        0.37      0.46 o
   0   7  10        2.75        3.21      0.88 o
   1   7  10        6.10        7.29      1.02 o
   2   7  10       14.27       11.78      1.24 o
   3   7  10       39.04       36.50      2.56 o
  -7   8  10        3.19        1.88      1.29 o
  -6   8  10       26.28       32.10      1.89 o
  -5   8  10        1.04        1.47      0.95 o
  -4   8  10        1.96        1.73      0.88 o
  -3   8  10        2.44        2.53      0.95 o
  -2   8  10       73.62       64.87      2.49 o
  -1   8  10        3.10        1.13      0.74 o
   0   8  10        0.73        1.89      0.92 o
   1   8  10        4.94        7.58      1.19 o
   2   8  10        1.15        2.24      0.97 o
  -6   9  10       18.13       19.42      1.84 o
  -5   9  10        0.02        0.49      1.29 o
  -4   9  10        3.48        2.07      0.95 o
  -3   9  10        0.69       -0.63      0.88 o
  -2   9  10        0.01       -0.57      0.57 o
  -1   9  10       15.67       16.51      1.66 o
   0   9  10        1.79        2.58      1.47 o
   1   9  10        1.64        2.15      0.97 o
   2   9  10        3.36        2.42      1.07 o
  -6  10  10        2.40        3.38      1.29 o
  -5  10  10       11.78       12.83      1.84 o
  -4  10  10        9.93       10.60      1.50 o
  -3  10  10        6.81        3.97      1.22 o
  -2  10  10        2.54        4.68      0.82 o
  -1  10  10       11.51       11.40      1.84 o
   0  10  10       21.95       31.27      2.94 o
   1  10  10        0.08       -0.37      1.47 o
  -4  11  10       26.48       36.41      3.68 o
  -3  11  10        0.75        1.25      1.22 o
  -2  11  10        4.29        4.48      1.02 o
  -1  11  10        2.37        3.31      1.47 o
   0 -12  11        4.97        5.37      2.02 o
   1 -12  11        0.00        0.44      1.22 o
  -2 -11  11        0.10        2.21      2.21 o
  -1 -11  11       33.21       34.21      4.05 o
   0 -11  11       13.74       13.27      1.77 o
   1 -11  11        9.46        9.33      1.50 o
   2 -11  11        0.87        1.99      1.22 o
   3 -11  11        6.67        6.53      1.32 o
  -3 -10  11        3.96        4.25      2.21 o
  -2 -10  11        3.45        4.78      2.58 o
  -1 -10  11        0.87        1.84      1.84 o
   0 -10  11        1.46        1.80      1.15 o
   1 -10  11       35.66       40.90      3.50 o
   2 -10  11        4.12        3.69      1.29 o
   3 -10  11        4.50        4.49      1.22 o
   4 -10  11       14.46       14.47      1.61 o
  -4  -9  11        8.13       10.00      1.98 o
  -3  -9  11        1.11        0.41      1.29 o
  -2  -9  11        0.30        0.04      1.15 o
  -1  -9  11        1.50        2.39      1.30 o
   0  -9  11        3.36        3.92      1.15 o
   1  -9  11       12.48       14.47      1.84 o
   2  -9  11        9.43       11.61      1.66 o
   3  -9  11       17.76       14.18      1.56 o
   4  -9  11       28.30       37.52      1.91 o
  -5  -8  11        3.15        3.99      1.68 o
  -4  -8  11       25.39       26.65      1.64 o
  -3  -8  11       32.36       34.42      2.60 o
  -2  -8  11        2.81        3.50      1.30 o
  -1  -8  11        7.07        3.11      1.15 o
   0  -8  11       31.40       33.75      1.97 o
   1  -8  11        0.15        0.53      1.10 o
   2  -8  11        6.79        8.19      1.29 o
   3  -8  11       22.52       21.06      1.56 o
   4  -8  11       17.98       19.79      1.41 o
   5  -8  11        0.14       -0.60      0.60 o
  -5  -7  11        0.24       -0.45      2.39 o
  -4  -7  11       17.27       15.08      2.60 o
  -3  -7  11        1.05        0.00      1.04 o
  -2  -7  11      100.25      102.46      4.16 o
  -1  -7  11       63.47       68.07      3.12 o
   0  -7  11        1.66        2.17      1.14 o
   1  -7  11       45.63       43.56      2.65 o
   2  -7  11        0.14        0.37      0.76 o
   3  -7  11        1.92        2.12      0.80 o
   4  -7  11       17.88       20.08      1.70 o
   5  -7  11        0.28       -0.57      0.74 o
  -6  -6  11        0.05       -0.18      1.30 o
  -5  -6  11        0.00        0.65      1.15 o
  -4  -6  11        8.99        8.15      0.94 o
  -3  -6  11        0.29       -0.32      0.92 o
  -2  -6  11      644.11      635.53     12.10 o
  -1  -6  11       16.97       16.28      1.33 o
   0  -6  11        9.09        7.42      0.91 o
   1  -6  11        9.29        8.30      0.97 o
   2  -6  11      165.74      157.75      4.64 o
   3  -6  11       53.61       53.95      1.86 o
   4  -6  11        9.91       11.77      1.24 o
   5  -6  11        3.37        0.47      1.54 o
  -6  -5  11        8.91        9.77      2.02 o
  -5  -5  11        6.84        8.78      1.68 o
  -4  -5  11       21.21       19.00      3.68 o
  -3  -5  11       17.14       15.59      1.82 o
  -2  -5  11      649.75      659.18     12.39 o
  -1  -5  11       53.81       57.22      1.83 o
   0  -5  11        0.34        0.78      0.58 o
   1  -5  11       15.38       13.28      1.02 o
   2  -5  11       64.84       60.21      1.91 o
   3  -5  11        0.17        0.47      0.62 o
   4  -5  11       27.27       31.17      1.47 o
   5  -5  11        7.77        4.71      0.79 o
  -7  -4  11        0.12        1.17      1.12 o
  -6  -4  11       19.11       27.13      3.50 o
  -5  -4  11       22.78       20.34      1.94 o
  -4  -4  11       74.43       80.77      3.50 o
  -3  -4  11       11.36        9.17      1.47 o
  -2  -4  11        2.36        2.54      0.79 o
  -1  -4  11       11.94       13.87      0.96 o
   0  -4  11       33.43       37.29      2.28 o
   1  -4  11       22.27       20.44      1.24 o
   2  -4  11       43.15       40.69      1.38 o
   3  -4  11       29.36       25.84      1.18 o
   4  -4  11      103.44       88.66      2.43 o
   5  -4  11       10.41        7.36      1.33 o
  -7  -3  11        0.22        0.55      1.30 o
  -6  -3  11        0.07        0.18      1.04 o
  -5  -3  11       29.14       28.13      2.20 o
  -4  -3  11       15.69       18.06      1.82 o
  -3  -3  11       11.54       11.63      1.33 o
  -2  -3  11       84.04       78.23      2.55 o
  -1  -3  11       37.75       43.54      1.45 o
   0  -3  11      396.23      407.57      7.56 o
   1  -3  11       14.41       13.92      0.91 o
   2  -3  11       79.02       69.23      3.38 o
   3  -3  11        8.65        9.94      0.83 o
   4  -3  11       50.79       50.50      1.83 o
   5  -3  11        2.59        2.53      0.79 o
  -7  -2  11        0.07       -0.16      1.47 o
  -6  -2  11        1.34        1.84      1.04 o
  -5  -2  11       19.38       13.40      1.68 o
  -4  -2  11        1.24        1.20      0.60 o
  -3  -2  11       16.00       16.24      0.71 o
  -2  -2  11        0.32       -0.07      0.40 o
  -1  -2  11      186.86      196.43      3.28 o
   0  -2  11        0.05        0.76      0.63 o
   1  -2  11        1.16        2.02      0.45 o
   2  -2  11       21.55       21.32      2.60 o
   3  -2  11       17.87       17.13      2.04 o
   4  -2  11      122.01      112.82      2.81 o
   5  -2  11       39.78       38.91      1.67 o
  -7  -1  11       20.33       19.83      2.20 o
  -6  -1  11        2.45        2.76      1.04 o
  -5  -1  11      123.63      102.15      2.85 o
  -4  -1  11        1.33        0.95      0.66 o
  -3  -1  11        4.23        4.88      0.71 o
  -2  -1  11       16.31       15.02      0.89 o
  -1  -1  11        0.01        0.40      0.40 o
   0  -1  11       49.85       48.75      1.36 o
   1  -1  11       10.83       11.60      0.65 o
   2  -1  11       72.43       74.18      2.38 o
   3  -1  11        0.39       -0.27      0.54 o
   4  -1  11        1.00        0.77      0.75 o
   5  -1  11        0.01        0.65      0.73 o
  -8   0  11        1.95        3.68      2.21 o
  -7   0  11        9.40        9.92      1.77 o
  -6   0  11        3.23        3.78      1.06 o
  -5   0  11       99.63       78.13      3.78 o
  -4   0  11       91.33       79.42      3.63 o
  -3   0  11        8.32        7.96      0.70 o
  -2   0  11        0.01       -0.20      0.40 o
  -1   0  11        5.52        7.50      0.61 o
   0   0  11       48.66       47.21      1.29 o
   1   0  11       70.47       74.23      1.76 o
   2   0  11       22.73       20.30      1.14 o
   3   0  11        2.38        2.12      0.67 o
   4   0  11       32.93       33.19      1.53 o
   5   0  11       22.60       27.59      1.45 o
  -8   1  11       19.68       20.76      4.97 o
  -7   1  11       16.13       12.99      1.01 o
  -6   1  11        0.00       -0.12      1.29 o
  -5   1  11        1.53        0.81      0.62 o
  -4   1  11        1.60        0.16      0.73 o
  -3   1  11       34.85       32.01      1.10 o
  -2   1  11       32.85       32.47      1.40 o
  -1   1  11       40.44       39.02      1.33 o
   0   1  11       16.44       16.27      0.89 o
   1   1  11       37.33       34.15      1.33 o
   2   1  11        5.56        5.56      0.66 o
   3   1  11        2.68        1.70      0.67 o
   4   1  11        4.85        6.92      1.27 o
   5   1  11       13.40       13.50      1.22 o
  -8   2  11        0.15       -0.47      1.47 o
  -7   2  11        3.04        2.10      1.10 o
  -6   2  11        4.97        2.39      0.68 o
  -5   2  11        0.22        0.00      0.61 o
  -4   2  11        3.32        3.47      2.02 o
  -3   2  11      754.11      722.50     12.61 o
  -2   2  11        3.05        3.58      0.80 o
  -1   2  11       17.99       22.35      1.67 o
   0   2  11        7.29        8.51      0.73 o
   1   2  11        7.43        9.47      0.85 o
   2   2  11       48.19       46.87      1.59 o
   3   2  11        4.98        3.62      0.97 o
   4   2  11       20.62       25.39      1.67 o
   5   2  11        5.09        3.94      1.11 o
  -8   3  11        4.79        6.96      0.71 o
  -7   3  11        0.00        0.12      0.66 o
  -6   3  11        7.00       10.12      1.60 o
  -5   3  11        9.24        8.96      0.90 o
  -4   3  11       73.45       69.97      2.45 o
  -3   3  11      106.92       97.53      2.65 o
  -2   3  11      103.11      104.95      2.81 o
  -1   3  11        0.45        0.89      0.54 o
   0   3  11       37.54       38.25      1.42 o
   1   3  11       17.85       19.73      1.77 o
   2   3  11       68.58       68.36      2.32 o
   3   3  11        6.07        7.68      1.41 o
   4   3  11        1.80        1.19      1.15 o
  -8   4  11        0.48        0.28      0.92 o
  -7   4  11        7.25        6.36      1.28 o
  -6   4  11        1.17        1.29      0.60 o
  -5   4  11        1.31        0.95      0.66 o
  -4   4  11       11.13       13.52      1.07 o
  -3   4  11      602.90      580.22     22.45 o
  -2   4  11       93.04       86.79      2.47 o
  -1   4  11       10.05       14.32      1.74 o
   0   4  11       15.84       13.42      0.83 o
   1   4  11        4.67        3.15      0.76 o
   2   4  11        1.73        2.21      0.91 o
   3   4  11       62.59       66.38      3.09 o
   4   4  11       19.82       22.35      2.76 o
  -7   5  11        9.96        9.16      1.10 o
  -6   5  11        5.08        5.98      0.99 o
  -5   5  11        8.06        8.46      0.90 o
  -4   5  11       46.99       40.60      1.78 o
  -3   5  11       54.93       61.46      2.15 o
  -2   5  11        4.80        4.36      0.70 o
  -1   5  11       44.23       42.57      2.97 o
   0   5  11        0.01        0.25      0.64 o
   1   5  11       14.67       17.50      1.43 o
   2   5  11       27.23       26.27      1.60 o
   3   5  11        8.93       11.33      1.68 o
   4   5  11        1.26        1.66      1.66 o
  -7   6  11        2.75        3.73      0.99 o
  -6   6  11        0.03        0.84      1.47 o
  -5   6  11        0.00       -0.12      0.74 o
  -4   6  11       51.88       48.68      2.00 o
  -3   6  11       20.75       16.88      1.74 o
  -2   6  11       24.71       21.95      1.40 o
  -1   6  11       10.73       11.86      1.38 o
   0   6  11        4.81        5.48      0.91 o
   1   6  11        2.69        2.71      0.91 o
   2   6  11       34.34       39.44      1.98 o
   3   6  11       80.92       76.51      3.71 o
  -7   7  11        6.11        6.69      1.01 o
  -6   7  11        8.43        5.04      1.29 o
  -5   7  11        0.85       -0.66      0.66 o
  -4   7  11       14.78       11.97      1.28 o
  -3   7  11        4.79        5.42      1.22 o
  -2   7  11        0.01        0.10      0.69 o
  -1   7  11       54.96       47.56      1.83 o
   0   7  11        3.72        4.85      1.15 o
   1   7  11        0.05        0.59      0.90 o
   2   7  11        0.42        1.34      0.84 o
   3   7  11        3.06        1.77      1.41 o
  -6   8  11        2.25        4.21      1.29 o
  -5   8  11        1.09        1.10      1.47 o
  -4   8  11        8.68        5.52      1.22 o
  -3   8  11       21.39       19.54      1.77 o
  -2   8  11       10.51        6.93      1.41 o
  -1   8  11        0.19        0.97      1.01 o
   0   8  11        0.90        0.63      0.88 o
   1   8  11        0.69        0.19      1.00 o
   2   8  11        2.58        2.33      1.27 o
  -6   9  11       21.88       26.16      2.21 o
  -5   9  11       17.78       19.44      1.84 o
  -4   9  11        0.61       -0.53      1.47 o
  -3   9  11        3.38        3.38      1.22 o
  -2   9  11        0.31        0.46      1.10 o
  -1   9  11       20.81       20.28      1.77 o
   0   9  11        3.78        1.10      1.47 o
   1   9  11        6.37        8.83      1.84 o
  -5  10  11        1.18       -0.78      0.95 o
  -4  10  11        0.53        1.10      1.15 o
  -3  10  11       12.11       15.09      4.23 o
  -2  10  11        0.07       -0.62      0.62 o
  -1  10  11        1.14        0.00      1.10 o
   0  10  11        0.32        0.00      1.47 o
  -3  11  11        9.28       14.04      1.94 o
  -2  11  11        0.73        0.25      1.29 o
  -2 -11  12        3.18        8.09      2.94 o
  -1 -11  12        9.57        6.62      2.94 o
   0 -11  12        3.84        5.61      1.50 o
   1 -11  12        0.46       -0.44      1.22 o
   2 -11  12        0.45       -0.37      0.99 o
  -3 -10  12        2.59        1.84      2.21 o
  -2 -10  12        0.64        0.37      1.84 o
  -1 -10  12        7.09        8.83      2.94 o
   0 -10  12        4.12        3.13      1.66 o
   1 -10  12       10.00        8.96      1.50 o
   2 -10  12        0.01       -0.95      0.95 o
   3 -10  12        0.17        0.49      0.99 o
  -4  -9  12        7.37        7.95      1.20 o
  -3  -9  12       27.19       32.50      4.05 o
  -2  -9  12        4.83        6.18      2.21 o
  -1  -9  12        2.23        1.29      1.30 o
   0  -9  12        7.25        5.69      1.41 o
   1  -9  12        0.96        1.88      1.15 o
   2  -9  12        4.74        1.47      1.66 o
   3  -9  12       13.16        9.20      1.56 o
   4  -9  12       15.03       17.52      2.02 o
  -5  -8  12        0.18       -1.30      1.30 o
  -4  -8  12        0.02        0.33      0.87 o
  -3  -8  12        2.41        2.91      2.39 o
  -2  -8  12        1.58        1.39      1.15 o
  -1  -8  12       67.76       71.64      3.50 o
   0  -8  12        1.76        4.56      1.16 o
   1  -8  12        0.03        1.96      1.15 o
   2  -8  12       42.11       39.12      2.94 o
   3  -8  12        5.79        6.31      1.29 o
   4  -8  12        7.12        7.36      1.28 o
  -5  -7  12        3.60        1.91      1.41 o
  -4  -7  12       13.50       16.27      1.20 o
  -3  -7  12        0.00       -0.92      0.92 o
  -2  -7  12      178.62      183.07      9.75 o
  -1  -7  12        0.31        0.49      1.15 o
   0  -7  12        0.04       -0.37      0.69 o
   1  -7  12        0.02       -0.50      0.69 o
   2  -7  12       52.32       49.47      3.17 o
   3  -7  12       19.52       14.79      1.56 o
   4  -7  12       33.73       29.04      1.78 o
  -6  -6  12       21.60       28.45      2.86 o
  -5  -6  12       26.88       30.34      2.76 o
  -4  -6  12       20.38       18.88      3.50 o
  -3  -6  12       16.01       16.60      2.58 o
  -2  -6  12       13.49       13.19      1.82 o
  -1  -6  12      181.25      170.49      4.46 o
   0  -6  12        1.24        0.30      0.69 o
   1  -6  12        9.75        8.50      1.02 o
   2  -6  12       43.97       38.91      1.78 o
   3  -6  12        1.47        1.85      0.80 o
   4  -6  12       11.35       14.94      1.38 o
   5  -6  12       16.02       14.43      1.38 o
  -6  -5  12        7.05        6.35      2.21 o
  -5  -5  12        8.21        7.42      2.21 o
  -4  -5  12        2.77        5.25      1.41 o
  -3  -5  12      118.28      108.07      4.29 o
  -2  -5  12      161.02      159.46      4.25 o
  -1  -5  12      183.47      180.28      6.42 o
   0  -5  12        1.53        0.90      0.69 o
   1  -5  12        5.94        5.06      0.91 o
   2  -5  12       41.76       40.96      1.89 o
   3  -5  12        3.50        4.66      0.84 o
   4  -5  12       42.47       44.38      1.86 o
   5  -5  12        5.97        5.63      1.07 o
  -6  -4  12       55.45       67.28      3.77 o
  -5  -4  12        2.34        2.39      1.30 o
  -4  -4  12        2.63        0.74      1.04 o
  -3  -4  12        0.43       -0.26      0.88 o
  -2  -4  12        1.03        0.00      0.76 o
  -1  -4  12        6.56        8.24      1.06 o
   0  -4  12        0.23        0.25      0.48 o
   1  -4  12        0.44        0.37      1.21 o
   2  -4  12        7.01        8.16      0.97 o
   3  -4  12        4.91        4.66      0.90 o
   4  -4  12       47.83       42.69      1.76 o
   5  -4  12        9.48        9.11      1.02 o
  -7  -3  12        1.10        1.44      1.41 o
  -6  -3  12       25.65       34.51      2.72 o
  -5  -3  12        0.50        0.37      1.04 o
  -4  -3  12        0.09        0.05      0.92 o
  -3  -3  12       15.34       14.35      2.76 o
  -2  -3  12      193.56      190.89      4.60 o
  -1  -3  12        7.05        5.49      0.91 o
   0  -3  12        1.39        0.62      0.53 o
   1  -3  12        1.62        1.10      0.76 o
   2  -3  12       20.48       22.51      1.80 o
   3  -3  12        8.15        5.88      0.90 o
   4  -3  12       17.62       18.02      1.31 o
   5  -3  12       16.56       12.23      1.18 o
  -7  -2  12        6.64        7.36      1.77 o
  -6  -2  12        7.90        9.73      2.21 o
  -5  -2  12       12.48        7.88      1.41 o
  -4  -2  12        3.84        3.37      0.88 o
  -3  -2  12       16.33       17.89      1.51 o
  -2  -2  12        7.58        9.10      0.81 o
  -1  -2  12       36.98       35.39      1.42 o
   0  -2  12      459.27      458.75      7.19 o
   1  -2  12       21.20       17.96      1.24 o
   2  -2  12       57.44       59.34      3.53 o
   3  -2  12        0.24        0.44      0.58 o
   4  -2  12       35.78       34.16      1.64 o
   5  -2  12       33.65       31.91      1.64 o
  -7  -1  12       11.27       10.55      3.13 o
  -6  -1  12        0.86       -0.37      1.04 o
  -5  -1  12       11.71       10.81      1.11 o
  -4  -1  12      144.21      121.72      3.24 o
  -3  -1  12        8.62        6.94      0.67 o
  -2  -1  12       25.51       25.74      1.08 o
  -1  -1  12       59.63       53.57      1.64 o
   0  -1  12        2.24        1.30      0.52 o
   1  -1  12        1.35        2.64      0.69 o
   2  -1  12       25.42       24.16      2.28 o
   3  -1  12        4.07        3.75      0.81 o
   4  -1  12        4.88        4.37      0.86 o
   5  -1  12       16.96       17.05      1.25 o
  -7   0  12        9.08       12.14      2.94 o
  -6   0  12        4.22        3.03      0.80 o
  -5   0  12       13.71       11.57      1.05 o
  -4   0  12       31.78       27.91      1.56 o
  -3   0  12       26.25       22.06      1.08 o
  -2   0  12      117.81      123.84      2.68 o
  -1   0  12       16.70       14.43      0.89 o
   0   0  12        1.77        0.52      0.49 o
   1   0  12        9.48       10.02      1.06 o
   2   0  12        2.29        3.53      0.99 o
   3   0  12        1.14        0.50      0.69 o
   4   0  12       12.55       13.01      1.40 o
   5   0  12        0.28       -0.60      0.84 o
  -7   1  12        1.53        1.26      0.92 o
  -6   1  12        4.06        3.55      0.95 o
  -5   1  12        0.95        1.68      1.66 o
  -4   1  12        2.56        3.53      0.88 o
  -3   1  12        2.22        0.51      0.55 o
  -2   1  12      180.94      181.30      4.06 o
  -1   1  12        1.44        0.40      0.43 o
   0   1  12       15.11       15.63      0.88 o
   1   1  12        9.66        7.46      1.85 o
   2   1  12       53.36       50.22      2.03 o
   3   1  12        2.48        1.39      1.93 o
   4   1  12       11.97       11.98      1.29 o
  -7   2  12        4.15        2.48      0.68 o
  -6   2  12        0.82        0.74      1.66 o
  -5   2  12       29.63       26.45      2.02 o
  -4   2  12       46.24       43.09      2.58 o
  -3   2  12        0.78        0.86      0.74 o
  -2   2  12      137.82      144.53      3.57 o
  -1   2  12        0.00       -0.28      0.47 o
   0   2  12        4.22        4.79      0.67 o
   1   2  12       95.69       94.72      3.50 o
   2   2  12       10.28        6.00      0.91 o
   3   2  12        4.11        4.01      1.15 o
   4   2  12        3.38        1.43      1.15 o
  -7   3  12        0.00        0.21      0.68 o
  -6   3  12        1.23        0.25      0.66 o
  -5   3  12       20.39       19.65      1.32 o
  -4   3  12       26.59       24.71      2.39 o
  -3   3  12      637.06      640.28     13.83 o
  -2   3  12      140.97      140.98      3.75 o
  -1   3  12        0.03       -0.54      0.54 o
   0   3  12       16.12       18.13      1.10 o
   1   3  12       11.90       10.50      1.12 o
   2   3  12       33.67       34.72      1.71 o
   3   3  12        8.41        5.84      1.22 o
   4   3  12        1.18        1.84      1.22 o
  -7   4  12       47.63       61.52      2.94 o
  -6   4  12        0.39        0.00      0.60 o
  -5   4  12        0.03        0.74      0.60 o
  -4   4  12       88.62       89.04      3.18 o
  -3   4  12      115.50      110.00      4.41 o
  -2   4  12       24.79       26.20      1.68 o
  -1   4  12        0.25       -0.37      0.64 o
   0   4  12       11.55       12.07      3.31 o
   1   4  12        3.39        2.13      0.97 o
   2   4  12        0.29       -0.29      0.76 o
   3   4  12       14.14       14.97      1.77 o
   4   4  12        6.25        3.13      1.50 o
  -7   5  12        2.47        1.96      1.47 o
  -6   5  12        8.65        9.09      1.01 o
  -5   5  12       36.43       37.92      1.83 o
  -4   5  12       23.83       21.51      2.65 o
  -3   5  12        0.00       -0.07      0.69 o
  -2   5  12        7.44        7.83      1.29 o
  -1   5  12        1.18        1.40      0.97 o
   0   5  12        5.59        6.00      1.07 o
   1   5  12       24.58       23.49      1.55 o
   2   5  12        7.56        5.56      1.22 o
   3   5  12       73.90       73.00      3.61 o
  -7   6  12        9.05       11.48      1.32 o
  -6   6  12        0.06        0.37      1.47 o
  -5   6  12       58.71       59.13      2.72 o
  -4   6  12       10.26       10.04      1.07 o
  -3   6  12        4.63        2.63      0.80 o
  -2   6  12        3.30        2.31      0.88 o
  -1   6  12       65.37       67.15      2.86 o
   0   6  12        2.06        1.84      1.10 o
   1   6  12        3.71        3.02      1.06 o
   2   6  12        2.86        1.58      0.97 o
   3   6  12       12.02        9.54      2.58 o
  -7   7  12        0.63       -0.46      1.10 o
  -6   7  12        0.32       -0.68      0.68 o
  -5   7  12       50.72       53.79      2.65 o
  -4   7  12       16.12       19.40      1.77 o
  -3   7  12        0.21        0.00      0.88 o
  -2   7  12        1.11        1.94      0.93 o
  -1   7  12        0.00       -0.07      0.76 o
   0   7  12       16.94       18.52      2.39 o
   1   7  12       17.86       13.15      1.40 o
   2   7  12        3.18        3.91      1.02 o
  -6   8  12       28.24       34.40      6.07 o
  -5   8  12        7.12        6.82      1.84 o
  -4   8  12        8.87        7.92      1.50 o
  -3   8  12       15.12       12.07      2.39 o
  -2   8  12        0.41        0.37      0.95 o
  -1   8  12       47.76       40.15      2.20 o
   0   8  12        0.32        0.74      1.04 o
   1   8  12        2.34        0.33      1.15 o
  -5   9  12       12.49       16.19      1.84 o
  -4   9  12        3.03        3.01      1.28 o
  -3   9  12        9.01        9.08      1.50 o
  -2   9  12        4.11        2.17      1.29 o
  -1   9  12        1.24        1.47      1.10 o
   0   9  12       10.39        9.20      1.84 o
  -4  10  12        2.43        2.07      2.58 o
  -3  10  12       10.02       15.66      1.94 o
  -2  10  12        4.28        3.11      1.84 o
  -1  10  12       13.66       13.61      1.84 o
   0 -11  13        4.41        3.62      1.84 o
   1 -11  13        1.29        1.47      1.47 o
  -2 -10  13       29.00       27.96      4.05 o
  -1 -10  13       10.21        8.46      2.94 o
   0 -10  13       29.87       33.78      2.56 o
   1 -10  13       34.96       40.64      2.65 o
   2 -10  13        0.04       -1.29      1.29 o
  -3  -9  13       17.00       21.38      2.46 o
  -2  -9  13        5.12        4.22      1.68 o
  -1  -9  13        0.57        0.00      1.84 o
   0  -9  13       50.25       50.51      2.92 o
   1  -9  13        8.53        9.70      1.68 o
   2  -9  13        6.79        8.11      1.50 o
   3  -9  13        1.66        0.86      1.15 o
  -4  -8  13        6.08        7.31      1.46 o
  -3  -8  13        0.23       -0.29      1.15 o
  -2  -8  13        6.26        6.94      2.21 o
  -1  -8  13        3.86        6.37      1.68 o
   0  -8  13       80.43       86.55      4.70 o
   1  -8  13       15.02       15.01      1.77 o
   2  -8  13        2.11        2.53      1.29 o
   3  -8  13       45.03       43.08      2.65 o
   4  -8  13        6.05        5.83      1.50 o
  -5  -7  13        0.03       -0.18      1.30 o
  -4  -7  13        0.51        0.74      0.64 o
  -3  -7  13       10.47       14.96      2.08 o
  -2  -7  13       27.13       33.89      2.76 o
  -1  -7  13      257.91      268.76      7.80 o
   0  -7  13       23.27       24.19      1.67 o
   1  -7  13        0.06        0.18      0.76 o
   2  -7  13        9.02        9.90      1.24 o
   3  -7  13        9.27       11.12      1.56 o
   4  -7  13        0.06       -0.95      0.95 o
  -5  -6  13        2.09        4.97      1.66 o
  -4  -6  13        0.62        0.18      1.30 o
  -3  -6  13        0.02       -1.27      1.47 o
  -2  -6  13        0.01       -1.04      1.04 o
  -1  -6  13        0.14        1.10      1.04 o
   0  -6  13       44.83       52.36      2.19 o
   1  -6  13        0.59        0.18      0.76 o
   2  -6  13       11.52       11.30      1.24 o
   3  -6  13        0.19        0.22      0.80 o
   4  -6  13       14.60       12.45      2.02 o
  -6  -5  13       22.76       32.35      2.98 o
  -5  -5  13        3.26        2.94      1.30 o
  -4  -5  13        0.06        0.55      1.04 o
  -3  -5  13       65.05       64.68      4.05 o
  -2  -5  13      186.71      186.09      5.85 o
  -1  -5  13      297.08      301.89      9.58 o
   0  -5  13        0.08       -0.77      0.77 o
   1  -5  13        1.94        2.21      0.85 o
   2  -5  13        4.98        5.21      1.02 o
   3  -5  13       22.10       23.41      1.56 o
   4  -5  13       12.88       12.70      1.43 o
  -6  -4  13        5.27        4.97      1.56 o
  -5  -4  13        2.17        2.21      1.30 o
  -4  -4  13        1.22        2.58      1.30 o
  -3  -4  13       30.20       35.41      2.46 o
  -2  -4  13       66.75       67.69      3.50 o
  -1  -4  13        1.71        3.23      0.85 o
   0  -4  13       12.18       13.13      1.19 o
   1  -4  13        4.03        3.21      0.91 o
   2  -4  13        5.04        5.08      0.97 o
   3  -4  13       10.37       11.20      1.24 o
   4  -4  13        0.13       -0.59      1.18 o
  -6  -3  13        4.26        3.14      1.41 o
  -5  -3  13        0.01        0.00      1.04 o
  -4  -3  13        0.16       -0.21      1.47 o
  -3  -3  13       91.46       92.69      3.77 o
  -2  -3  13       37.89       40.46      1.91 o
  -1  -3  13        0.14       -0.32      0.54 o
   0  -3  13       32.17       33.63      1.67 o
   1  -3  13        0.34       -0.37      1.04 o
   2  -3  13        7.38        7.33      0.97 o
   3  -3  13       62.77       69.52      2.60 o
   4  -3  13        1.96        1.13      0.97 o
  -7  -2  13        1.21        3.31      1.56 o
  -6  -2  13        0.06        0.65      1.15 o
  -5  -2  13        0.05        0.37      1.29 o
  -4  -2  13       94.93       85.39      2.68 o
  -3  -2  13        1.62        1.38      0.60 o
  -2  -2  13        2.73        1.52      0.58 o
  -1  -2  13        8.58       11.96      0.89 o
   0  -2  13        7.38        9.35      0.80 o
   1  -2  13       27.32       27.05      1.62 o
   2  -2  13        8.57        7.20      1.02 o
   3  -2  13       15.19       17.61      1.51 o
   4  -2  13        0.63        0.84      1.36 o
  -7  -1  13        3.81        4.05      2.58 o
  -6  -1  13        0.14        0.00      1.84 o
  -5  -1  13        0.15        0.74      0.57 o
  -4  -1  13        4.62        6.11      0.99 o
  -3  -1  13        4.26        3.78      0.76 o
  -2  -1  13        1.26        0.95      0.50 o
  -1  -1  13       12.21       11.26      0.89 o
   0  -1  13       65.72       70.60      1.81 o
   1  -1  13       58.41       56.70      2.61 o
   2  -1  13        9.57       10.02      1.12 o
   3  -1  13       38.50       40.02      1.95 o
   4  -1  13        2.55        1.10      0.97 o
  -7   0  13       19.70       19.87      3.68 o
  -6   0  13        2.16        0.21      0.68 o
  -5   0  13        2.82        3.77      1.10 o
  -4   0  13       98.39       83.52      2.99 o
  -3   0  13       51.49       45.95      2.11 o
  -2   0  13        0.14        0.43      0.45 o
  -1   0  13       34.94       40.37      1.49 o
   0   0  13        8.82       10.92      0.89 o
   1   0  13       41.06       49.34      2.33 o
   2   0  13        4.13        5.16      1.74 o
   3   0  13        8.80        6.95      1.19 o
   4   0  13        0.73        1.33      0.97 o
  -7   1  13        2.63        1.96      0.99 o
  -6   1  13        0.00        0.00      0.66 o
  -5   1  13       11.81        9.31      1.22 o
  -4   1  13        5.60        4.29      0.95 o
  -3   1  13        4.33        5.72      1.10 o
  -2   1  13      132.50      129.84      3.29 o
  -1   1  13       13.07       12.18      1.02 o
   0   1  13       29.30       34.00      2.08 o
   1   1  13      105.12      109.38      4.97 o
   2   1  13       22.67       28.61      2.03 o
   3   1  13       21.27       22.32      1.67 o
   4   1  13        1.50        0.00      0.85 o
  -7   2  13        2.33        2.45      0.99 o
  -6   2  13        0.79        0.95      0.68 o
  -5   2  13        0.15        0.15      0.74 o
  -4   2  13        5.57        5.77      1.84 o
  -3   2  13       60.04       61.79      5.70 o
  -2   2  13      204.10      201.30      5.55 o
  -1   2  13       25.75       25.09      2.06 o
   0   2  13       27.56       37.47      2.21 o
   1   2  13       20.77       19.61      2.39 o
   2   2  13        8.25        5.35      1.30 o
   3   2  13        0.58       -0.18      1.04 o
   4   2  13        0.38        1.03      1.29 o
  -7   3  13       24.58       36.42      1.94 o
  -6   3  13        0.61        0.12      0.66 o
  -5   3  13        1.74        1.73      1.84 o
  -4   3  13        9.62        7.65      1.22 o
  -3   3  13       52.89       54.44      4.05 o
  -2   3  13      201.79      195.75      5.55 o
  -1   3  13        0.65        0.00      0.64 o
   0   3  13       21.28       31.02      1.94 o
   1   3  13       10.44        8.31      2.21 o
   2   3  13        4.08        5.45      0.97 o
   3   3  13        3.27        4.41      1.30 o
  -7   4  13        0.93        1.84      2.21 o
  -6   4  13        0.16        0.37      0.66 o
  -5   4  13        0.04       -0.61      0.61 o
  -4   4  13        3.30        2.00      0.88 o
  -3   4  13       19.46       16.12      1.50 o
  -2   4  13       48.09       46.70      4.60 o
  -1   4  13       63.47       61.12      2.94 o
   0   4  13        0.03       -0.74      1.10 o
   1   4  13        2.23        1.65      0.80 o
   2   4  13        2.14        2.67      0.98 o
   3   4  13       11.56       13.16      2.02 o
  -7   5  13       35.29       45.67      3.13 o
  -6   5  13        0.06        0.28      0.70 o
  -5   5  13        2.58        3.87      1.09 o
  -4   5  13        1.53        2.52      0.92 o
  -3   5  13        0.47        0.18      0.78 o
  -2   5  13        8.52       10.51      2.02 o
  -1   5  13       47.72       47.10      4.60 o
   0   5  13        6.76        2.21      1.84 o
   1   5  13        0.49        0.11      0.76 o
   2   5  13        4.38        7.49      1.59 o
   3   5  13       12.09       11.92      1.94 o
  -7   6  13        1.16        0.87      1.29 o
  -6   6  13        2.14        0.87      1.29 o
  -5   6  13        0.41        1.10      0.95 o
  -4   6  13        1.94        2.41      0.84 o
  -3   6  13        5.88        6.40      1.15 o
  -2   6  13       43.58       43.13      2.46 o
  -1   6  13       77.67       71.06      3.09 o
   0   6  13        0.53        1.47      0.88 o
   1   6  13        1.31       -0.76      0.76 o
   2   6  13        2.51        4.57      1.12 o
  -6   7  13        0.03       -0.78      0.95 o
  -5   7  13       16.17       18.97      1.84 o
  -4   7  13       11.46        8.37      3.13 o
  -3   7  13        0.01       -0.05      0.95 o
  -2   7  13       19.54       20.87      1.82 o
  -1   7  13       25.58       28.57      2.08 o
   0   7  13       15.14       16.40      1.68 o
   1   7  13        0.81        0.29      1.15 o
  -6   8  13        0.04       -1.29      1.29 o
  -5   8  13       14.74       19.44      1.84 o
  -4   8  13        6.65        7.44      2.02 o
  -3   8  13        0.05        0.69      1.15 o
  -2   8  13        7.38        8.83      1.84 o
   0   8  13        0.00       -0.92      1.04 o
  -5   9  13        0.77        1.03      1.22 o
  -4   9  13       10.15       13.38      1.84 o
  -3   9  13        1.68        2.80      1.66 o
  -2   9  13        0.39        0.74      1.47 o
  -1   9  13        0.03        1.47      1.47 o
  -1 -10  14        7.67        9.57      2.94 o
   0 -10  14        4.32        8.07      1.68 o
   1 -10  14        2.89        3.62      1.50 o
  -3  -9  14       11.09       14.53      2.34 o
  -2  -9  14       45.77       53.64      3.50 o
  -1  -9  14        2.30        3.31      2.21 o
   0  -9  14        4.20        1.29      2.02 o
   1  -9  14        1.07       -0.33      1.15 o
   2  -9  14        0.25       -0.29      1.22 o
  -4  -8  14        0.32        0.66      0.67 o
  -3  -8  14        1.21        2.11      1.41 o
  -2  -8  14        0.13        1.18      2.39 o
  -1  -8  14       63.67       72.26      3.90 o
   0  -8  14        0.00        0.96      0.97 o
   1  -8  14        0.77        0.98      1.15 o
   2  -8  14       11.14       11.61      1.77 o
   3  -8  14        3.81        8.10      1.56 o
  -4  -7  14        1.49        0.41      0.64 o
  -3  -7  14        1.92        1.55      1.15 o
  -2  -7  14        0.10        1.29      1.30 o
  -1  -7  14      223.19      223.61      6.89 o
   0  -7  14        0.03        1.39      0.97 o
   1  -7  14        9.03        8.81      1.24 o
   2  -7  14        0.00       -0.76      0.76 o
   3  -7  14       29.23       32.52      2.38 o
  -5  -6  14        8.92       13.14      2.08 o
  -4  -6  14        0.15        0.55      1.04 o
  -3  -6  14        1.80        0.49      1.15 o
  -2  -6  14       74.38       76.90      3.64 o
  -1  -6  14      168.38      172.73      5.72 o
   0  -6  14       88.40       91.22      3.04 o
   1  -6  14       14.76       16.86      1.46 o
   2  -6  14        1.06       -0.63      0.76 o
   3  -6  14        4.15        5.08      1.07 o
   4  -6  14        0.43       -0.49      0.99 o
  -5  -5  14       63.91       82.15      6.25 o
  -4  -5  14        1.80        2.02      1.30 o
  -3  -5  14        2.60        3.86      1.30 o
  -2  -5  14       57.68       59.95      3.13 o
  -1  -5  14       12.66       14.86      1.82 o
   0  -5  14       13.51       15.47      1.64 o
   1  -5  14       63.67       63.32      2.43 o
   2  -5  14        0.41       -0.76      0.76 o
   3  -5  14       13.64       15.95      1.62 o
   4  -5  14        3.67        2.15      1.02 o
  -6  -4  14        0.97        1.00      1.41 o
  -5  -4  14        2.05        2.98      1.66 o
  -4  -4  14        3.89        2.39      1.30 o
  -3  -4  14        2.90        3.13      1.30 o
  -2  -4  14        5.29        6.05      1.41 o
  -1  -4  14        3.52        3.23      0.97 o
   0  -4  14        5.16        6.10      1.06 o
   1  -4  14      178.53      166.09      4.21 o
   2  -4  14        0.06       -0.59      0.76 o
   3  -4  14       21.05       20.27      2.33 o
   4  -4  14        4.37        5.21      1.19 o
  -6  -3  14        0.99        1.66      1.30 o
  -5  -3  14        1.89        1.55      3.31 o
  -4  -3  14        0.43        0.37      1.04 o
  -3  -3  14        0.01       -0.74      1.04 o
  -2  -3  14        0.72       -0.53      0.88 o
  -1  -3  14        0.74       -0.29      0.76 o
   0  -3  14       70.33       74.34      2.60 o
   1  -3  14        0.04       -1.05      1.05 o
   2  -3  14        2.27        2.26      0.97 o
   3  -3  14        2.74        3.14      0.97 o
   4  -3  14        1.13        0.74      0.91 o
  -6  -2  14        4.49        3.95      1.41 o
  -5  -2  14        0.59       -0.29      1.15 o
  -4  -2  14       46.82       41.67      2.02 o
  -3  -2  14        0.12        0.57      0.69 o
  -2  -2  14        0.32        0.51      0.90 o
  -1  -2  14       13.06       14.31      1.65 o
   0  -2  14       11.92       15.86      1.33 o
   1  -2  14        0.45        0.87      0.81 o
   2  -2  14        2.12        0.98      0.85 o
   3  -2  14        5.39        5.10      1.07 o
   4  -2  14        0.17       -1.18      1.18 o
  -7  -1  14        2.71        1.47      2.58 o
  -6  -1  14        2.40        3.68      2.21 o
  -5  -1  14        0.00        0.00      0.66 o
  -4  -1  14       36.13       29.87      2.02 o
  -3  -1  14       44.87       43.97      1.93 o
  -2  -1  14       38.67       41.05      1.81 o
  -1  -1  14        0.52        0.09      0.69 o
   0  -1  14       23.70       23.86      1.22 o
   1  -1  14       79.67       79.31      3.52 o
   2  -1  14        0.30        0.55      0.91 o
   3  -1  14        1.59        0.85      0.97 o
   4  -1  14        1.74        0.85      1.01 o
  -7   0  14        0.12        4.05      2.58 o
  -6   0  14        3.88        1.61      0.95 o
  -5   0  14        6.05        3.96      0.95 o
  -4   0  14        5.00        4.67      0.95 o
  -3   0  14        0.00        0.26      0.88 o
  -2   0  14       22.55       22.43      1.84 o
  -1   0  14        0.42       -0.54      0.91 o
   0   0  14        0.44        0.21      1.10 o
   1   0  14       30.83       31.86      1.76 o
   2   0  14       31.61       28.56      1.67 o
   3   0  14       12.09       11.27      1.40 o
   4   0  14        1.36        2.10      1.07 o
  -7   1  14       12.64       17.12      1.61 o
  -6   1  14        1.69        1.52      0.95 o
  -5   1  14        0.03       -0.12      0.66 o
  -4   1  14        2.84        2.81      1.29 o
  -3   1  14        1.83        1.37      0.88 o
  -2   1  14      149.79      153.34      4.60 o
  -1   1  14       10.13       12.77      1.24 o
   0   1  14       42.12       55.31      4.97 o
   1   1  14       22.06       23.79      4.23 o
   2   1  14       11.72       13.24      1.68 o
   3   1  14       41.94       45.07      3.31 o
  -7   2  14        1.69        1.84      1.66 o
  -6   2  14       12.59       13.11      1.32 o
  -5   2  14        4.98        5.43      0.99 o
  -4   2  14       19.66       21.18      1.56 o
  -3   2  14       16.39       18.58      2.94 o
  -2   2  14      236.16      238.67     17.48 o
  -1   2  14        0.07        0.12      0.66 o
   0   2  14        3.61        3.68      1.84 o
   1   2  14        5.92        5.22      1.30 o
   2   2  14       13.22       13.77      1.84 o
   3   2  14       15.93       22.01      2.03 o
  -7   3  14        0.79        0.64      0.70 o
  -6   3  14        7.48        9.18      1.66 o
  -5   3  14        0.42        1.98      0.95 o
  -4   3  14        5.09        4.84      0.95 o
  -3   3  14        1.86        2.30      1.10 o
  -2   3  14       98.74       97.92      3.61 o
  -1   3  14       62.90       69.98      3.31 o
   0   3  14        5.83        8.83      2.21 o
   1   3  14        0.30        0.74      1.10 o
   2   3  14        0.78       -0.18      1.04 o
   3   3  14        0.87        1.66      1.30 o
  -7   4  14        0.45        0.37      1.10 o
  -6   4  14        9.24       11.87      1.28 o
  -5   4  14        1.03        0.21      0.88 o
  -4   4  14        3.51        3.92      0.99 o
  -3   4  14        2.66        0.74      1.47 o
  -2   4  14      102.66      112.74      3.88 o
  -1   4  14       17.69       17.51      1.68 o
   0   4  14        3.99        6.62      2.21 o
   1   4  14        0.11        1.23      1.15 o
   2   4  14        4.90        4.53      1.12 o
  -6   5  14       16.55       20.97      1.84 o
  -5   5  14        0.44        0.97      0.95 o
  -4   5  14        9.62        8.42      1.66 o
  -3   5  14        0.11       -0.05      0.88 o
  -2   5  14        8.02        7.36      1.30 o
  -1   5  14        0.14       -0.42      0.92 o
   0   5  14        2.73        0.74      1.47 o
   1   5  14        3.47        6.65      1.74 o
   2   5  14        0.09       -0.55      0.91 o
  -6   6  14        7.97        8.17      1.32 o
  -5   6  14        1.45        3.31      1.10 o
  -4   6  14       20.85       21.09      2.76 o
  -3   6  14        0.29        0.42      0.92 o
  -2   6  14        2.23        2.39      1.04 o
  -1   6  14        0.01       -0.88      0.88 o
   0   6  14       24.53       18.03      2.94 o
   1   6  14        0.18        0.98      1.15 o
  -6   7  14        0.68       -0.49      0.99 o
  -5   7  14       26.75       29.02      2.17 o
  -4   7  14        7.50        5.15      1.47 o
  -3   7  14        0.02        0.74      1.47 o
  -2   7  14        6.32        7.30      1.47 o
  -1   7  14        0.86       -0.37      1.47 o
   0   7  14        3.83        5.15      2.21 o
   1   7  14        0.44        0.74      1.47 o
  -5   8  14       23.88       29.36      2.17 o
  -4   8  14        7.97        9.46      1.56 o
  -3   8  14        9.35       14.72      2.21 o
  -2   8  14        2.32        0.74      1.47 o
   0   8  14        4.10        2.94      1.47 o
  -3   9  14        0.17        2.21      1.47 o
  -2  -9  15        9.25       13.30      2.20 o
  -1  -9  15        0.35        1.10      2.21 o
   0  -9  15        8.61        6.99      2.58 o
   1  -9  15        2.96        3.62      1.50 o
  -3  -8  15        0.73       -1.29      1.30 o
  -2  -8  15        2.69        2.30      2.76 o
  -1  -8  15       27.28       23.97      2.94 o
   0  -8  15       25.69       30.10      2.72 o
   1  -8  15        0.42        3.71      2.58 o
   2  -8  15        1.84        3.24      1.22 o
  -4  -7  15        1.66        0.30      2.76 o
  -3  -7  15        7.23        7.06      1.82 o
  -2  -7  15        2.82        5.69      1.68 o
  -1  -7  15       44.78       47.73      3.12 o
   0  -7  15      105.56      101.92      4.42 o
   1  -7  15        0.05       -0.63      0.76 o
   2  -7  15        0.87       -0.29      1.22 o
   3  -7  15        2.92        2.58      1.47 o
  -5  -6  15        8.13       11.40      2.94 o
  -4  -6  15        0.01        0.69      1.15 o
  -3  -6  15        0.08       -0.98      1.15 o
  -2  -6  15       30.49       26.98      2.46 o
  -1  -6  15       11.56        9.48      3.13 o
   0  -6  15        0.05        2.58      1.30 o
   1  -6  15        6.86        8.34      1.19 o
   2  -6  15        0.24        0.88      0.97 o
   3  -6  15        2.62        1.21      1.02 o
  -5  -5  15        5.53        9.71      1.94 o
  -4  -5  15        0.64        0.92      1.30 o
  -3  -5  15        4.08        3.41      1.41 o
  -2  -5  15        1.88        2.39      1.30 o
  -1  -5  15       28.60       24.67      2.34 o
   0  -5  15       54.80       56.15      3.12 o
   1  -5  15       13.12       13.46      1.46 o
   2  -5  15        4.56        7.02      1.19 o
   3  -5  15        1.12        1.58      1.07 o
  -5  -4  15       37.01       38.39      2.98 o
  -4  -4  15        3.09        5.52      1.56 o
  -3  -4  15        0.34       -0.37      2.21 o
  -2  -4  15       76.51       69.96      3.50 o
  -1  -4  15       11.72       13.27      1.82 o
   0  -4  15        0.37        0.92      1.29 o
   1  -4  15       24.36       28.23      1.73 o
   2  -4  15        3.99        5.06      1.19 o
   3  -4  15        5.42        5.68      2.30 o
  -6  -3  15        6.75        6.62      1.82 o
  -5  -3  15        1.70        0.04      1.29 o
  -4  -3  15       15.29       14.47      1.94 o
  -3  -3  15       62.80       68.83      3.38 o
  -2  -3  15        6.07        3.50      1.30 o
  -1  -3  15        0.60        1.66      1.04 o
   0  -3  15        3.65        0.74      1.04 o
   1  -3  15       96.61      100.71      3.17 o
   2  -3  15        9.13        7.12      1.19 o
   3  -3  15        1.56        1.92      0.97 o
  -6  -2  15        0.42       -1.47      1.47 o
  -5  -2  15        0.00        2.21      1.84 o
  -4  -2  15        0.07       -0.11      0.76 o
  -3  -2  15      142.39      140.65      3.78 o
  -2  -2  15       13.48        9.94      1.19 o
  -1  -2  15        6.64        5.95      1.02 o
   0  -2  15        1.05       -0.37      1.10 o
   1  -2  15        7.61        6.27      1.12 o
   2  -2  15        0.72        0.52      1.01 o
   3  -2  15        2.86        2.19      1.02 o
  -6  -1  15        1.10        1.10      1.84 o
  -5  -1  15        5.73        5.84      1.22 o
  -4  -1  15       18.22       18.91      1.77 o
  -3  -1  15        0.00        1.42      0.88 o
  -2  -1  15        1.98        0.00      0.88 o
  -1  -1  15        8.34        9.80      2.02 o
   0  -1  15        4.98        2.58      1.47 o
   1  -1  15        3.19        3.34      0.95 o
   2  -1  15        1.15        0.12      0.85 o
   3  -1  15        4.47        4.95      1.12 o
  -6   0  15        0.14       -0.88      0.88 o
  -5   0  15        0.02        0.51      0.95 o
  -4   0  15        3.16        1.61      0.95 o
  -3   0  15        0.08        0.05      0.92 o
  -2   0  15        1.50        1.00      0.88 o
  -1   0  15       50.44       54.21      2.76 o
   0   0  15        0.73       -1.10      1.10 o
   1   0  15        4.42        4.78      1.30 o
   2   0  15        4.41        5.42      1.47 o
   3   0  15        2.72        0.90      1.47 o
  -6   1  15        0.31        0.23      0.95 o
  -5   1  15        0.02       -0.21      0.88 o
  -4   1  15        3.39        2.35      0.95 o
  -3   1  15       38.81       34.96      2.11 o
  -2   1  15        3.44        1.52      0.95 o
  -1   1  15       95.17      103.95      5.15 o
   0   1  15        0.00       -1.10      1.10 o
   1   1  15        2.81        2.94      1.30 o
   2   1  15        2.42        2.49      1.15 o
   3   1  15        2.25        2.78      1.41 o
  -6   2  15        7.94       14.38      1.56 o
  -5   2  15        3.42        2.58      0.95 o
  -4   2  15        9.10        9.24      1.28 o
  -3   2  15       39.58       43.00      2.38 o
  -2   2  15      208.68      221.40      6.18 o
  -1   2  15       26.34       25.13      2.76 o
   0   2  15       13.78       11.04      2.58 o
   1   2  15        2.21        4.05      1.47 o
   2   2  15        0.00        0.04      1.15 o
   3   2  15       15.36       15.76      2.03 o
  -6   3  15       26.17       44.02      2.45 o
  -5   3  15        0.60        0.00      1.29 o
  -4   3  15        0.73        1.89      0.95 o
  -3   3  15       19.00       21.30      1.77 o
  -2   3  15       59.31       56.92      5.52 o
  -1   3  15       54.28       53.11      2.72 o
   0   3  15        3.34        4.05      1.84 o
   1   3  15        0.03        0.74      1.04 o
   2   3  15        0.61        0.00      1.30 o
  -6   4  15       36.07       44.76      6.44 o
  -5   4  15        2.96        1.89      0.95 o
  -4   4  15       14.75       13.65      1.50 o
  -3   4  15        0.06       -0.74      1.84 o
  -2   4  15        2.91        5.55      1.22 o
  -1   4  15        2.75        2.45      1.15 o
   0   4  15        0.00        1.47      1.84 o
   1   4  15        4.43        5.15      2.21 o
   2   4  15        3.10        2.47      1.41 o
  -6   5  15        8.07       10.30      1.84 o
  -5   5  15       10.22       10.48      1.50 o
  -4   5  15        4.07        6.45      1.22 o
  -3   5  15        0.00        0.21      0.88 o
  -2   5  15        0.66        1.29      1.04 o
  -1   5  15        8.07        9.43      1.56 o
   0   5  15       31.96       36.05      3.68 o
   1   5  15        3.24        5.15      2.21 o
  -5   6  15       11.10        8.09      1.84 o
  -4   6  15        9.05       14.35      2.21 o
  -3   6  15        5.58        5.15      1.22 o
  -2   6  15        0.00       -0.55      1.04 o
  -1   6  15        1.88        0.00      1.84 o
   0   6  15        2.33        5.52      2.21 o
  -5   7  15        5.04        8.09      1.84 o
  -4   7  15        0.00        0.37      1.10 o
  -3   7  15        4.42        6.62      1.84 o
  -2   7  15        1.96        1.64      1.15 o
  -1   7  15        0.59        2.58      1.84 o
  -3   8  15        9.10       14.72      2.58 o
  -2   8  15        0.25        1.47      1.47 o
  -2  -8  16        0.08       -0.40      1.41 o
  -1  -8  16       33.39       35.85      4.41 o
   0  -8  16       86.84       87.23      4.42 o
   1  -8  16       10.43       11.24      1.77 o
  -3  -7  16        2.25        1.71      1.47 o
  -2  -7  16        0.56        0.67      1.41 o
  -1  -7  16        0.08        0.60      3.50 o
   0  -7  16        3.61        2.94      3.31 o
   1  -7  16        4.82        6.13      1.27 o
   2  -7  16        3.72        3.07      2.94 o
  -4  -6  16        3.91        7.68      1.94 o
  -3  -6  16        1.14        0.74      1.30 o
  -2  -6  16       14.19       15.59      2.20 o
  -1  -6  16        9.62       10.61      2.02 o
   0  -6  16       60.70       57.50      3.50 o
   1  -6  16        3.28        3.19      1.02 o
   2  -6  16        1.21        1.42      1.07 o
  -4  -5  16        2.01        5.04      1.68 o
  -3  -5  16        0.00        2.21      1.30 o
  -2  -5  16        1.94        1.66      1.30 o
  -1  -5  16        0.14        0.92      1.30 o
   0  -5  16       15.83       18.96      2.08 o
   1  -5  16        8.09        9.48      1.40 o
   2  -5  16        5.31        4.32      1.28 o
  -5  -4  16        0.86        0.00      1.30 o
  -4  -4  16        0.32        1.66      1.30 o
  -3  -4  16       22.93       24.96      2.46 o
  -2  -4  16        0.06        2.58      1.30 o
  -1  -4  16        2.97        4.60      1.30 o
   0  -4  16        0.01        0.04      1.29 o
   1  -4  16        8.75        4.74      1.19 o
   2  -4  16        0.54       -0.42      0.97 o
   3  -4  16        0.37       -1.10      1.47 o
  -5  -3  16        0.46       -0.74      1.84 o
  -4  -3  16        5.25        4.35      1.41 o
  -3  -3  16        2.35        2.94      1.30 o
  -2  -3  16        1.00        0.55      1.04 o
  -1  -3  16        0.47        0.37      1.04 o
   0  -3  16        0.46        0.41      1.29 o
   1  -3  16        0.05        0.34      0.91 o
   2  -3  16       22.42       23.58      2.26 o
   3  -3  16        0.00        0.51      0.97 o
  -6  -2  16        1.97        1.47      2.21 o
  -5  -2  16        0.06       -0.37      1.84 o
  -4  -2  16       13.62       16.99      1.77 o
  -3  -2  16       21.79       22.54      2.03 o
  -2  -2  16        0.80        0.92      1.04 o
  -1  -2  16        0.40        0.11      0.88 o
   0  -2  16        8.19        4.55      1.41 o
   1  -2  16        2.84        4.46      1.12 o
   2  -2  16       14.67       17.71      1.67 o
   3  -2  16        1.55        1.84      1.02 o
  -6  -1  16        9.68       18.40      3.68 o
  -5  -1  16        3.18        3.11      1.47 o
  -4  -1  16        2.92        6.12      3.31 o
  -3  -1  16       21.05       23.11      2.03 o
  -2  -1  16       39.63       37.53      2.30 o
  -1  -1  16        2.61        2.76      1.04 o
   0  -1  16        1.35        1.47      1.47 o
   1  -1  16        0.75        4.39      2.94 o
   2  -1  16        1.16        1.18      1.47 o
  -6   0  16        3.67        4.24      1.84 o
  -5   0  16        0.06       -0.84      0.88 o
  -4   0  16        0.01       -0.63      1.47 o
  -3   0  16        4.36        4.25      1.15 o
  -2   0  16        1.44       -0.16      0.88 o
  -1   0  16       61.53       63.90      3.09 o
   0   0  16       16.76       15.82      2.58 o
   1   0  16        0.01        2.58      1.15 o
   2   0  16        3.79        1.84      1.30 o
  -6   1  16       10.42       10.77      1.56 o
  -5   1  16        5.44        6.55      1.22 o
  -4   1  16        0.02       -0.11      0.88 o
  -3   1  16       16.06       14.98      1.56 o
  -2   1  16       24.11       20.71      1.77 o
  -1   1  16        6.56        5.04      2.21 o
   0   1  16        0.03        1.84      1.84 o
   1   1  16        1.85        0.55      1.04 o
   2   1  16        0.03       -0.37      1.04 o
  -6   2  16       21.28       29.15      3.13 o
  -5   2  16        2.36        1.93      0.95 o
  -4   2  16        0.15       -0.53      0.88 o
  -3   2  16        6.45        4.86      1.22 o
  -2   2  16        8.40        9.41      2.76 o
  -1   2  16      196.04      205.75      7.36 o
   0   2  16       58.63       66.22      5.15 o
   1   2  16        0.29        0.00      1.04 o
   2   2  16        1.41        1.10      1.47 o
  -6   3  16        0.01       -0.95      0.95 o
  -5   3  16        1.86        1.96      0.99 o
  -4   3  16        0.35       -0.32      0.95 o
  -3   3  16        0.00       -0.74      0.88 o
  -2   3  16        9.30        7.73      1.41 o
  -1   3  16        9.36       17.03      2.39 o
   0   3  16       51.74       54.82      4.78 o
   1   3  16        2.89        0.74      1.84 o
  -6   4  16        7.41       10.67      1.84 o
  -5   4  16        0.18        1.31      1.84 o
  -4   4  16        6.82        8.54      1.50 o
  -3   4  16        2.06        0.90      1.15 o
  -2   4  16        0.19       -0.18      1.04 o
  -1   4  16        0.58        0.00      1.47 o
   0   4  16        3.22        6.62      2.21 o
   1   4  16        0.64       -0.37      1.84 o
  -5   5  16        4.34        2.43      1.22 o
  -4   5  16        2.91        2.82      1.15 o
  -3   5  16        7.84        9.57      1.50 o
  -2   5  16        0.42        0.53      1.15 o
  -1   5  16       12.78       16.92      2.94 o
   0   5  16       11.50       12.51      2.94 o
  -5   6  16        0.97        1.10      1.47 o
  -4   6  16        1.53        3.31      1.47 o
  -3   6  16        0.00       -0.55      1.04 o
  -2   6  16        1.12        0.69      2.02 o
  -1   6  16        1.23        1.10      1.84 o
  -3   7  16       21.24       25.75      2.94 o
  -2   7  16        6.76        5.52      1.84 o
  -2  -7  17        0.28       -0.07      1.41 o
  -1  -7  17       14.47       18.44      2.34 o
   0  -7  17       62.05       66.04      3.90 o
  -3  -6  17        0.21        1.61      1.41 o
  -2  -6  17        6.47        4.60      1.56 o
  -1  -6  17        1.50        2.39      1.56 o
   0  -6  17       18.67       17.80      2.39 o
   1  -6  17        0.20        0.97      1.02 o
  -4  -5  17        3.46        5.58      1.68 o
  -3  -5  17        8.20        8.79      1.94 o
  -2  -5  17        6.17        6.08      1.68 o
  -1  -5  17        1.60        1.66      1.30 o
   0  -5  17        3.54        3.86      1.56 o
   1  -5  17        0.86        1.45      1.83 o
  -4  -4  17       14.94       16.31      2.20 o
  -3  -4  17       19.66       16.82      2.20 o
  -2  -4  17        0.00       -0.37      1.04 o
  -1  -4  17        4.97        5.15      1.56 o
   0  -4  17        4.61        4.05      1.56 o
   1  -4  17        7.68        9.50      1.46 o
   2  -4  17        2.56        3.02      1.24 o
  -5  -3  17        0.13        1.10      2.21 o
  -4  -3  17        3.02        5.52      2.58 o
  -3  -3  17       23.37       23.55      3.68 o
  -2  -3  17       15.10       19.13      3.31 o
  -1  -3  17        4.25        3.31      1.84 o
   0  -3  17       18.50       17.60      2.20 o
   1  -3  17        0.04        0.00      0.84 o
   2  -3  17        0.93        1.43      1.12 o
  -5  -2  17        7.95        7.36      2.58 o
  -4  -2  17        5.04        4.41      2.21 o
  -3  -2  17       37.39       39.67      2.58 o
  -2  -2  17       27.55       29.43      2.30 o
  -1  -2  17       34.50       35.32      3.68 o
   0  -2  17        4.85        1.10      1.84 o
   1  -2  17        4.21        6.07      1.56 o
   2  -2  17       21.86       18.66      2.03 o
  -5  -1  17        0.21        0.05      0.95 o
  -4  -1  17        0.01       -0.95      0.95 o
  -3  -1  17        0.25        1.35      1.15 o
  -2  -1  17        3.42        3.23      1.15 o
  -1  -1  17       12.35       16.92      2.94 o
   0  -1  17        0.56        4.05      2.21 o
   1  -1  17        0.52       -0.37      1.30 o
   2  -1  17        0.51        1.84      1.30 o
  -5   0  17        1.50        0.29      1.22 o
  -4   0  17        3.75        5.12      1.66 o
  -3   0  17        0.73        0.64      0.95 o
  -2   0  17        2.84        4.08      1.22 o
  -1   0  17       51.65       51.87      4.41 o
   0   0  17        2.35        1.84      1.84 o
   1   0  17        1.83        1.39      2.39 o
  -5   1  17        0.40        1.14      1.15 o
  -4   1  17        0.38       -0.29      1.15 o
  -3   1  17        7.52        7.16      1.41 o
  -2   1  17       28.41       32.27      6.81 o
  -1   1  17       76.38       75.42      5.52 o
   0   1  17        0.43        1.10      1.84 o
   1   1  17        0.02       -1.10      1.84 o
  -5   2  17       17.77       30.43      2.17 o
  -4   2  17        1.67        1.52      0.95 o
  -3   2  17        0.01       -0.11      0.88 o
  -2   2  17        6.47        6.37      1.41 o
  -1   2  17        0.42        2.58      2.21 o
   0   2  17        0.50        1.84      1.84 o
   1   2  17        6.09        7.36      2.58 o
  -5   3  17        0.04       -0.18      0.95 o
  -4   3  17        1.79        0.65      1.15 o
  -3   3  17        8.57        6.80      1.84 o
  -2   3  17        0.00       -0.37      1.04 o
  -1   3  17       56.63       62.54      4.78 o
   0   3  17       19.26       18.03      3.31 o
  -5   4  17       22.89       30.66      2.38 o
  -4   4  17        0.88        0.12      1.29 o
  -3   4  17        3.95        3.38      1.22 o
  -2   4  17        1.31        2.66      1.15 o
  -1   4  17        6.98        2.58      1.84 o
   0   4  17        8.04        4.78      2.58 o
  -4   5  17        8.67        8.29      2.58 o
  -3   5  17        5.23        7.55      1.50 o
  -2   5  17        0.89        1.27      1.47 o
  -1   5  17        0.00       -1.47      1.47 o
  -2  -5  18        0.31        0.54      1.41 o
  -1  -5  18        7.71        5.70      1.82 o
   0  -5  18        8.03        7.23      1.82 o
  -3  -4  18        4.66        4.78      2.21 o
  -2  -4  18        5.39        2.94      1.84 o
  -1  -4  18        0.98        3.31      2.21 o
   0  -4  18        0.80        0.92      1.66 o
  -4  -3  18        0.00       -0.74      2.21 o
  -3  -3  18        6.15        4.78      2.58 o
  -2  -3  18        8.11        7.73      2.58 o
  -1  -3  18        0.06        1.84      2.21 o
   0  -3  18        9.55        9.20      2.58 o
   1  -3  18        0.06       -0.98      2.21 o
  -4  -2  18       12.51       12.14      3.31 o
  -3  -2  18        1.36       -0.08      1.15 o
  -2  -2  18       11.15       10.54      1.77 o
  -1  -2  18        6.27        9.57      2.58 o
   0  -2  18        3.28        2.94      2.21 o
   1  -2  18        2.01        0.74      1.84 o
  -4  -1  18        5.06        4.27      1.84 o
  -3  -1  18        3.35        2.43      1.22 o
  -2  -1  18        0.05       -0.20      1.15 o
  -1  -1  18        0.63        0.74      1.84 o
   0  -1  18       23.18       24.28      3.68 o
   1  -1  18        1.05        1.84      1.84 o
  -4   0  18        0.13        1.19      1.15 o
  -3   0  18        1.71        0.96      1.22 o
  -2   0  18        3.72        2.02      1.30 o
  -1   0  18        0.05        0.00      1.84 o
   0   0  18       36.41       33.48      4.05 o
  -4   1  18        0.03       -0.60      1.66 o
  -3   1  18        0.02        1.43      1.29 o
  -2   1  18        5.83        4.78      1.41 o
  -1   1  18       53.05       65.49      5.52 o
   0   1  18        0.02       -1.10      1.84 o
  -4   2  18        0.06       -0.95      0.95 o
  -3   2  18        0.55       -0.23      0.95 o
  -2   2  18        1.41        1.43      1.15 o
  -1   2  18       20.25       15.82      3.31 o
   0   2  18       41.89       36.79      4.05 o
  -4   3  18        1.89        1.40      1.22 o
  -3   3  18        6.33        5.74      1.50 o
  -2   3  18        0.04       -1.10      1.10 o
  -1   3  18        0.43        1.10      1.84 o
  -3   4  18        1.59        1.76      1.15 o
  -2   4  18        0.00        1.84      1.47 o
  -2  -2  19        4.22        6.25      2.58 o
  -1  -2  19        9.67        6.25      2.58 o
  -3  -1  19        0.00       -1.06      1.15 o
  -2  -1  19        2.58        5.52      2.58 o
  -1  -1  19        0.73       -1.47      1.84 o
  -3   0  19        0.01       -1.15      1.15 o
  -2   0  19        5.82        0.37      2.21 o
  -2   1  19        0.86       -0.57      1.15 o
 
